# Supplementary material for: Tight-packing of large pilin subunits provides distinct structural and mechanical properties for the Myxococcus xanthus type IVa pilus
Source: Proc Natl Acad Sci U S A. 2024 Apr 16;121(17):e2321989121. doi: 10.1073/pnas.2321989121 (PMC11046646; doi:10.1073/pnas.2321989121)
Supplement: Supplementary file 3 — Dataset S02 (XLSX) [file pnas.2321989121.sd02.xlsx]

## Sheet: tip complex cluster 1 + PilA
MODEL 1
ATOM 1 N THR A 1 -5.660 -87.875 -38.344 1.00 55.69 N
ATOM 2 CA THR A 1 -5.758 -87.375 -37.000 1.00 55.69 C
ATOM 3 C THR A 1 -4.531 -86.562 -36.625 1.00 55.69 C
ATOM 4 CB THR A 1 -5.914 -88.500 -35.969 1.00 55.69 C
ATOM 5 O THR A 1 -4.652 -85.500 -36.031 1.00 55.69 O
ATOM 6 CG2 THR A 1 -7.375 -88.938 -35.812 1.00 55.69 C
ATOM 7 OG1 THR A 1 -5.164 -89.625 -36.406 1.00 55.69 O
ATOM 8 N LEU A 2 -3.352 -87.000 -37.125 1.00 56.88 N
ATOM 9 CA LEU A 2 -2.123 -86.312 -36.844 1.00 56.88 C
ATOM 10 C LEU A 2 -2.150 -84.938 -37.531 1.00 56.88 C
ATOM 11 CB LEU A 2 -0.905 -87.062 -37.344 1.00 56.88 C
ATOM 12 O LEU A 2 -1.763 -83.938 -36.938 1.00 56.88 O
ATOM 13 CG LEU A 2 0.365 -86.938 -36.500 1.00 56.88 C
ATOM 14 CD1 LEU A 2 0.657 -88.250 -35.750 1.00 56.88 C
ATOM 15 CD2 LEU A 2 1.546 -86.562 -37.375 1.00 56.88 C
ATOM 16 N LEU A 3 -2.605 -84.812 -38.688 1.00 57.53 N
ATOM 17 CA LEU A 3 -2.670 -83.562 -39.438 1.00 57.53 C
ATOM 18 C LEU A 3 -3.699 -82.625 -38.812 1.00 57.53 C
ATOM 19 CB LEU A 3 -3.012 -83.812 -40.906 1.00 57.53 C
ATOM 20 O LEU A 3 -3.488 -81.375 -38.750 1.00 57.53 O
ATOM 21 CG LEU A 3 -1.829 -83.938 -41.844 1.00 57.53 C
ATOM 22 CD1 LEU A 3 -2.213 -84.875 -43.000 1.00 57.53 C
ATOM 23 CD2 LEU A 3 -1.351 -82.625 -42.375 1.00 57.53 C
ATOM 24 N LEU A 4 -4.703 -83.250 -38.312 1.00 61.88 N
ATOM 25 CA LEU A 4 -5.734 -82.438 -37.656 1.00 61.88 C
ATOM 26 C LEU A 4 -5.234 -81.875 -36.344 1.00 61.88 C
ATOM 27 CB LEU A 4 -6.996 -83.250 -37.438 1.00 61.88 C
ATOM 28 O LEU A 4 -5.539 -80.688 -36.000 1.00 61.88 O
ATOM 29 CG LEU A 4 -8.266 -82.812 -38.125 1.00 61.88 C
ATOM 30 CD1 LEU A 4 -8.781 -83.875 -39.094 1.00 61.88 C
ATOM 31 CD2 LEU A 4 -9.336 -82.438 -37.125 1.00 61.88 C
ATOM 32 N ALA A 5 -4.484 -82.688 -35.625 1.00 63.19 N
ATOM 33 CA ALA A 5 -3.928 -82.188 -34.375 1.00 63.19 C
ATOM 34 C ALA A 5 -2.945 -81.062 -34.594 1.00 63.19 C
ATOM 35 CB ALA A 5 -3.242 -83.375 -33.625 1.00 63.19 C
ATOM 36 O ALA A 5 -2.961 -80.062 -33.844 1.00 63.19 O
ATOM 37 N MET A 6 -2.246 -81.125 -35.656 1.00 63.59 N
ATOM 38 CA MET A 6 -1.288 -80.062 -35.969 1.00 63.59 C
ATOM 39 C MET A 6 -2.006 -78.750 -36.375 1.00 63.59 C
ATOM 40 CB MET A 6 -0.344 -80.500 -37.094 1.00 63.59 C
ATOM 41 O MET A 6 -1.557 -77.688 -36.031 1.00 63.59 O
ATOM 42 CG MET A 6 0.892 -81.250 -36.594 1.00 63.59 C
ATOM 43 SD MET A 6 2.223 -81.312 -37.844 1.00 63.59 S
ATOM 44 CE MET A 6 3.602 -81.875 -36.844 1.00 63.59 C
ATOM 45 N GLY A 7 -3.055 -79.000 -37.031 1.00 63.94 N
ATOM 46 CA GLY A 7 -3.830 -77.812 -37.469 1.00 63.94 C
ATOM 47 C GLY A 7 -4.449 -77.062 -36.281 1.00 63.94 C
ATOM 48 O GLY A 7 -4.391 -75.812 -36.250 1.00 63.94 O
ATOM 49 N VAL A 8 -4.918 -77.812 -35.312 1.00 64.56 N
ATOM 50 CA VAL A 8 -5.551 -77.188 -34.125 1.00 64.56 C
ATOM 51 C VAL A 8 -4.496 -76.500 -33.281 1.00 64.56 C
ATOM 52 CB VAL A 8 -6.309 -78.250 -33.281 1.00 64.56 C
ATOM 53 O VAL A 8 -4.715 -75.375 -32.812 1.00 64.56 O
ATOM 54 CG1 VAL A 8 -6.789 -77.625 -31.969 1.00 64.56 C
ATOM 55 CG2 VAL A 8 -7.484 -78.812 -34.062 1.00 64.56 C
ATOM 56 N VAL A 9 -3.355 -77.125 -33.188 1.00 65.12 N
ATOM 57 CA VAL A 9 -2.291 -76.500 -32.375 1.00 65.12 C
ATOM 58 C VAL A 9 -1.788 -75.250 -33.000 1.00 65.12 C
ATOM 59 CB VAL A 9 -1.120 -77.500 -32.156 1.00 65.12 C
ATOM 60 O VAL A 9 -1.561 -74.250 -32.312 1.00 65.12 O
ATOM 61 CG1 VAL A 9 0.092 -76.812 -31.562 1.00 65.12 C
ATOM 62 CG2 VAL A 9 -1.553 -78.688 -31.281 1.00 65.12 C
ATOM 63 N THR A 10 -1.668 -75.312 -34.312 1.00 66.31 N
ATOM 64 CA THR A 10 -1.185 -74.125 -35.000 1.00 66.31 C
ATOM 65 C THR A 10 -2.201 -72.938 -34.906 1.00 66.31 C
ATOM 66 CB THR A 10 -0.884 -74.375 -36.469 1.00 66.31 C
ATOM 67 O THR A 10 -1.830 -71.812 -34.719 1.00 66.31 O
ATOM 68 CG2 THR A 10 0.615 -74.562 -36.719 1.00 66.31 C
ATOM 69 OG1 THR A 10 -1.537 -75.625 -36.875 1.00 66.31 O
ATOM 70 N MET A 11 -3.398 -73.312 -34.875 1.00 67.88 N
ATOM 71 CA MET A 11 -4.441 -72.250 -34.812 1.00 67.88 C
ATOM 72 C MET A 11 -4.520 -71.625 -33.438 1.00 67.88 C
ATOM 73 CB MET A 11 -5.797 -72.875 -35.219 1.00 67.88 C
ATOM 74 O MET A 11 -4.645 -70.438 -33.281 1.00 67.88 O
ATOM 75 CG MET A 11 -6.809 -71.812 -35.656 1.00 67.88 C
ATOM 76 SD MET A 11 -8.453 -72.562 -36.031 1.00 67.88 S
ATOM 77 CE MET A 11 -9.414 -71.062 -36.344 1.00 67.88 C
ATOM 78 N VAL A 12 -4.383 -72.375 -32.438 1.00 69.06 N
ATOM 79 CA VAL A 12 -4.488 -71.875 -31.078 1.00 69.06 C
ATOM 80 C VAL A 12 -3.240 -71.062 -30.719 1.00 69.06 C
ATOM 81 CB VAL A 12 -4.676 -73.000 -30.062 1.00 69.06 C
ATOM 82 O VAL A 12 -3.336 -70.000 -30.109 1.00 69.06 O
ATOM 83 CG1 VAL A 12 -4.586 -72.500 -28.625 1.00 69.06 C
ATOM 84 CG2 VAL A 12 -6.012 -73.750 -30.297 1.00 69.06 C
ATOM 85 N THR A 13 -2.154 -71.562 -31.156 1.00 68.25 N
ATOM 86 CA THR A 13 -0.917 -70.875 -30.875 1.00 68.25 C
ATOM 87 C THR A 13 -0.896 -69.500 -31.578 1.00 68.25 C
ATOM 88 CB THR A 13 0.314 -71.688 -31.297 1.00 68.25 C
ATOM 89 O THR A 13 -0.453 -68.500 -31.000 1.00 68.25 O
ATOM 90 CG2 THR A 13 0.707 -72.688 -30.219 1.00 68.25 C
ATOM 91 OG1 THR A 13 0.013 -72.375 -32.500 1.00 68.25 O
ATOM 92 N LEU A 14 -1.461 -69.562 -32.719 1.00 69.19 N
ATOM 93 CA LEU A 14 -1.496 -68.250 -33.469 1.00 69.19 C
ATOM 94 C LEU A 14 -2.445 -67.312 -32.781 1.00 69.19 C
ATOM 95 CB LEU A 14 -1.922 -68.500 -34.906 1.00 69.19 C
ATOM 96 O LEU A 14 -2.141 -66.062 -32.688 1.00 69.19 O
ATOM 97 CG LEU A 14 -0.940 -68.062 -35.969 1.00 69.19 C
ATOM 98 CD1 LEU A 14 -0.517 -69.250 -36.844 1.00 69.19 C
ATOM 99 CD2 LEU A 14 -1.560 -66.938 -36.844 1.00 69.19 C
ATOM 100 N ALA A 15 -3.531 -67.750 -32.281 1.00 72.00 N
ATOM 101 CA ALA A 15 -4.504 -66.812 -31.656 1.00 72.00 C
ATOM 102 C ALA A 15 -3.957 -66.250 -30.344 1.00 72.00 C
ATOM 103 CB ALA A 15 -5.816 -67.562 -31.406 1.00 72.00 C
ATOM 104 O ALA A 15 -4.125 -65.062 -30.047 1.00 72.00 O
ATOM 105 N VAL A 16 -3.277 -67.062 -29.609 1.00 76.25 N
ATOM 106 CA VAL A 16 -2.748 -66.688 -28.328 1.00 76.25 C
ATOM 107 C VAL A 16 -1.557 -65.750 -28.531 1.00 76.25 C
ATOM 108 CB VAL A 16 -2.330 -67.875 -27.453 1.00 76.25 C
ATOM 109 O VAL A 16 -1.372 -64.750 -27.781 1.00 76.25 O
ATOM 110 CG1 VAL A 16 -1.692 -67.438 -26.156 1.00 76.25 C
ATOM 111 CG2 VAL A 16 -3.535 -68.750 -27.188 1.00 76.25 C
ATOM 112 N LEU A 17 -0.847 -66.000 -29.609 1.00 73.19 N
ATOM 113 CA LEU A 17 0.285 -65.125 -29.906 1.00 73.19 C
ATOM 114 C LEU A 17 -0.191 -63.719 -30.312 1.00 73.19 C
ATOM 115 CB LEU A 17 1.146 -65.750 -31.016 1.00 73.19 C
ATOM 116 O LEU A 17 0.473 -62.719 -30.031 1.00 73.19 O
ATOM 117 CG LEU A 17 2.352 -66.562 -30.562 1.00 73.19 C
ATOM 118 CD1 LEU A 17 2.736 -67.562 -31.641 1.00 73.19 C
ATOM 119 CD2 LEU A 17 3.529 -65.625 -30.234 1.00 73.19 C
ATOM 120 N LEU A 18 -1.281 -63.688 -30.906 1.00 73.19 N
ATOM 121 CA LEU A 18 -1.844 -62.406 -31.266 1.00 73.19 C
ATOM 122 C LEU A 18 -2.254 -61.625 -30.031 1.00 73.19 C
ATOM 123 CB LEU A 18 -3.051 -62.594 -32.188 1.00 73.19 C
ATOM 124 O LEU A 18 -1.990 -60.406 -29.938 1.00 73.19 O
ATOM 125 CG LEU A 18 -3.305 -61.469 -33.219 1.00 73.19 C
ATOM 126 CD1 LEU A 18 -3.131 -61.969 -34.625 1.00 73.19 C
ATOM 127 CD2 LEU A 18 -4.699 -60.875 -33.000 1.00 73.19 C
ATOM 128 N SER A 19 -2.887 -62.281 -29.109 1.00 78.88 N
ATOM 129 CA SER A 19 -3.275 -61.625 -27.875 1.00 78.88 C
ATOM 130 C SER A 19 -2.055 -61.125 -27.109 1.00 78.88 C
ATOM 131 CB SER A 19 -4.102 -62.562 -26.984 1.00 78.88 C
ATOM 132 O SER A 19 -2.080 -60.031 -26.516 1.00 78.88 O
ATOM 133 OG SER A 19 -5.309 -62.906 -27.641 1.00 78.88 O
ATOM 134 N TYR A 20 -1.016 -61.875 -27.125 1.00 77.06 N
ATOM 135 CA TYR A 20 0.221 -61.469 -26.469 1.00 77.06 C
ATOM 136 C TYR A 20 0.825 -60.250 -27.141 1.00 77.06 C
ATOM 137 CB TYR A 20 1.232 -62.625 -26.469 1.00 77.06 C
ATOM 138 O TYR A 20 1.306 -59.344 -26.453 1.00 77.06 O
ATOM 139 CG TYR A 20 2.564 -62.281 -25.859 1.00 77.06 C
ATOM 140 CD1 TYR A 20 3.740 -62.344 -26.594 1.00 77.06 C
ATOM 141 CD2 TYR A 20 2.650 -61.844 -24.531 1.00 77.06 C
ATOM 142 CE1 TYR A 20 4.969 -62.031 -26.031 1.00 77.06 C
ATOM 143 CE2 TYR A 20 3.875 -61.531 -23.969 1.00 77.06 C
ATOM 144 OH TYR A 20 6.242 -61.281 -24.156 1.00 77.06 O
ATOM 145 CZ TYR A 20 5.027 -61.625 -24.719 1.00 77.06 C
ATOM 146 N GLY A 21 0.713 -60.188 -28.422 1.00 73.12 N
ATOM 147 CA GLY A 21 1.207 -59.031 -29.141 1.00 73.12 C
ATOM 148 C GLY A 21 0.453 -57.750 -28.797 1.00 73.12 C
ATOM 149 O GLY A 21 1.062 -56.719 -28.594 1.00 73.12 O
ATOM 150 N VAL A 22 -0.784 -57.875 -28.625 1.00 75.81 N
ATOM 151 CA VAL A 22 -1.620 -56.688 -28.359 1.00 75.81 C
ATOM 152 C VAL A 22 -1.392 -56.219 -26.922 1.00 75.81 C
ATOM 153 CB VAL A 22 -3.117 -57.000 -28.578 1.00 75.81 C
ATOM 154 O VAL A 22 -1.213 -55.031 -26.672 1.00 75.81 O
ATOM 155 CG1 VAL A 22 -3.986 -55.844 -28.109 1.00 75.81 C
ATOM 156 CG2 VAL A 22 -3.381 -57.312 -30.047 1.00 75.81 C
ATOM 157 N VAL A 23 -1.341 -57.156 -25.953 1.00 77.81 N
ATOM 158 CA VAL A 23 -1.204 -56.812 -24.547 1.00 77.81 C
ATOM 159 C VAL A 23 0.192 -56.250 -24.281 1.00 77.81 C
ATOM 160 CB VAL A 23 -1.466 -58.031 -23.641 1.00 77.81 C
ATOM 161 O VAL A 23 0.355 -55.312 -23.484 1.00 77.81 O
ATOM 162 CG1 VAL A 23 -1.084 -57.719 -22.188 1.00 77.81 C
ATOM 163 CG2 VAL A 23 -2.930 -58.438 -23.719 1.00 77.81 C
ATOM 164 N SER A 24 1.120 -56.750 -25.031 1.00 77.06 N
ATOM 165 CA SER A 24 2.490 -56.312 -24.812 1.00 77.06 C
ATOM 166 C SER A 24 2.686 -54.875 -25.297 1.00 77.06 C
ATOM 167 CB SER A 24 3.482 -57.219 -25.516 1.00 77.06 C
ATOM 168 O SER A 24 3.586 -54.156 -24.844 1.00 77.06 O
ATOM 169 OG SER A 24 3.375 -57.125 -26.922 1.00 77.06 O
ATOM 170 N ARG A 25 1.860 -54.469 -26.156 1.00 75.50 N
ATOM 171 CA ARG A 25 1.981 -53.094 -26.672 1.00 75.50 C
ATOM 172 C ARG A 25 1.452 -52.062 -25.672 1.00 75.50 C
ATOM 173 CB ARG A 25 1.234 -52.969 -28.000 1.00 75.50 C
ATOM 174 O ARG A 25 1.713 -50.875 -25.812 1.00 75.50 O
ATOM 175 CG ARG A 25 1.953 -53.594 -29.188 1.00 75.50 C
ATOM 176 CD ARG A 25 1.207 -53.375 -30.484 1.00 75.50 C
ATOM 177 NE ARG A 25 1.810 -54.125 -31.594 1.00 75.50 N
ATOM 178 NH1 ARG A 25 0.291 -53.438 -33.188 1.00 75.50 N
ATOM 179 NH2 ARG A 25 1.986 -54.844 -33.750 1.00 75.50 N
ATOM 180 CZ ARG A 25 1.361 -54.125 -32.844 1.00 75.50 C
ATOM 181 N GLU A 26 0.784 -52.562 -24.688 1.00 80.31 N
ATOM 182 CA GLU A 26 0.282 -51.656 -23.641 1.00 80.31 C
ATOM 183 C GLU A 26 1.429 -51.000 -22.891 1.00 80.31 C
ATOM 184 CB GLU A 26 -0.637 -52.406 -22.688 1.00 80.31 C
ATOM 185 O GLU A 26 1.311 -49.875 -22.438 1.00 80.31 O
ATOM 186 CG GLU A 26 -1.229 -51.531 -21.594 1.00 80.31 C
ATOM 187 CD GLU A 26 -2.291 -52.250 -20.766 1.00 80.31 C
ATOM 188 OE1 GLU A 26 -2.875 -51.594 -19.859 1.00 80.31 O
ATOM 189 OE2 GLU A 26 -2.543 -53.438 -21.016 1.00 80.31 O
ATOM 190 N ALA A 27 2.521 -51.625 -22.750 1.00 80.88 N
ATOM 191 CA ALA A 27 3.678 -51.062 -22.062 1.00 80.88 C
ATOM 192 C ALA A 27 4.188 -49.812 -22.766 1.00 80.88 C
ATOM 193 CB ALA A 27 4.793 -52.125 -21.953 1.00 80.88 C
ATOM 194 O ALA A 27 4.582 -48.844 -22.109 1.00 80.88 O
ATOM 195 N GLU A 28 4.098 -49.812 -24.047 1.00 78.69 N
ATOM 196 CA GLU A 28 4.547 -48.656 -24.797 1.00 78.69 C
ATOM 197 C GLU A 28 3.609 -47.469 -24.594 1.00 78.69 C
ATOM 198 CB GLU A 28 4.648 -48.969 -26.297 1.00 78.69 C
ATOM 199 O GLU A 28 4.062 -46.312 -24.453 1.00 78.69 O
ATOM 200 CG GLU A 28 5.875 -49.781 -26.672 1.00 78.69 C
ATOM 201 CD GLU A 28 5.980 -50.062 -28.156 1.00 78.69 C
ATOM 202 OE1 GLU A 28 6.938 -50.750 -28.578 1.00 78.69 O
ATOM 203 OE2 GLU A 28 5.098 -49.594 -28.906 1.00 78.69 O
ATOM 204 N VAL A 29 2.348 -47.719 -24.516 1.00 78.88 N
ATOM 205 CA VAL A 29 1.368 -46.656 -24.281 1.00 78.88 C
ATOM 206 C VAL A 29 1.544 -46.062 -22.875 1.00 78.88 C
ATOM 207 CB VAL A 29 -0.076 -47.156 -24.469 1.00 78.88 C
ATOM 208 O VAL A 29 1.470 -44.844 -22.688 1.00 78.88 O
ATOM 209 CG1 VAL A 29 -1.089 -46.094 -24.078 1.00 78.88 C
ATOM 210 CG2 VAL A 29 -0.300 -47.625 -25.906 1.00 78.88 C
ATOM 211 N GLN A 30 1.820 -46.906 -21.984 1.00 82.81 N
ATOM 212 CA GLN A 30 2.070 -46.438 -20.625 1.00 82.81 C
ATOM 213 C GLN A 30 3.354 -45.625 -20.547 1.00 82.81 C
ATOM 214 CB GLN A 30 2.146 -47.656 -19.656 1.00 82.81 C
ATOM 215 O GLN A 30 3.424 -44.656 -19.797 1.00 82.81 O
ATOM 216 CG GLN A 30 1.721 -47.312 -18.234 1.00 82.81 C
ATOM 217 CD GLN A 30 2.246 -48.312 -17.219 1.00 82.81 C
ATOM 218 NE2 GLN A 30 2.045 -48.000 -15.945 1.00 82.81 N
ATOM 219 OE1 GLN A 30 2.828 -49.344 -17.578 1.00 82.81 O
ATOM 220 N GLY A 31 4.348 -46.062 -21.250 1.00 83.94 N
ATOM 221 CA GLY A 31 5.590 -45.312 -21.281 1.00 83.94 C
ATOM 222 C GLY A 31 5.414 -43.906 -21.828 1.00 83.94 C
ATOM 223 O GLY A 31 6.016 -42.938 -21.312 1.00 83.94 O
ATOM 224 N ASP A 32 4.523 -43.812 -22.781 1.00 82.62 N
ATOM 225 CA ASP A 32 4.238 -42.469 -23.328 1.00 82.62 C
ATOM 226 C ASP A 32 3.496 -41.594 -22.328 1.00 82.62 C
ATOM 227 CB ASP A 32 3.420 -42.594 -24.625 1.00 82.62 C
ATOM 228 O ASP A 32 3.748 -40.406 -22.234 1.00 82.62 O
ATOM 229 CG ASP A 32 4.250 -43.062 -25.812 1.00 82.62 C
ATOM 230 OD1 ASP A 32 5.488 -42.906 -25.781 1.00 82.62 O
ATOM 231 OD2 ASP A 32 3.662 -43.562 -26.781 1.00 82.62 O
ATOM 232 N GLY A 33 2.562 -42.219 -21.594 1.00 81.69 N
ATOM 233 CA GLY A 33 1.872 -41.500 -20.562 1.00 81.69 C
ATOM 234 C GLY A 33 2.797 -41.000 -19.453 1.00 81.69 C
ATOM 235 O GLY A 33 2.662 -39.875 -18.984 1.00 81.69 O
ATOM 236 N ARG A 34 3.684 -41.812 -19.047 1.00 87.81 N
ATOM 237 CA ARG A 34 4.676 -41.438 -18.047 1.00 87.81 C
ATOM 238 C ARG A 34 5.551 -40.281 -18.547 1.00 87.81 C
ATOM 239 CB ARG A 34 5.551 -42.625 -17.672 1.00 87.81 C
ATOM 240 O ARG A 34 5.789 -39.312 -17.812 1.00 87.81 O
ATOM 241 CG ARG A 34 6.664 -42.312 -16.688 1.00 87.81 C
ATOM 242 CD ARG A 34 7.602 -43.469 -16.484 1.00 87.81 C
ATOM 243 NE ARG A 34 8.305 -43.844 -17.719 1.00 87.81 N
ATOM 244 NH1 ARG A 34 10.328 -42.938 -17.062 1.00 87.81 N
ATOM 245 NH2 ARG A 34 10.117 -43.938 -19.125 1.00 87.81 N
ATOM 246 CZ ARG A 34 9.586 -43.562 -17.969 1.00 87.81 C
ATOM 247 N ARG A 35 6.055 -40.375 -19.781 1.00 89.69 N
ATOM 248 CA ARG A 35 6.918 -39.344 -20.359 1.00 89.69 C
ATOM 249 C ARG A 35 6.199 -38.000 -20.422 1.00 89.69 C
ATOM 250 CB ARG A 35 7.379 -39.750 -21.766 1.00 89.69 C
ATOM 251 O ARG A 35 6.812 -36.969 -20.203 1.00 89.69 O
ATOM 252 CG ARG A 35 8.422 -40.875 -21.766 1.00 89.69 C
ATOM 253 CD ARG A 35 8.898 -41.188 -23.172 1.00 89.69 C
ATOM 254 NE ARG A 35 8.961 -42.625 -23.422 1.00 89.69 N
ATOM 255 NH1 ARG A 35 9.188 -42.438 -25.703 1.00 89.69 N
ATOM 256 NH2 ARG A 35 9.148 -44.500 -24.719 1.00 89.69 N
ATOM 257 CZ ARG A 35 9.102 -43.188 -24.609 1.00 89.69 C
ATOM 258 N TYR A 36 4.965 -38.031 -20.719 1.00 88.81 N
ATOM 259 CA TYR A 36 4.223 -36.781 -20.750 1.00 88.81 C
ATOM 260 C TYR A 36 4.180 -36.156 -19.359 1.00 88.81 C
ATOM 261 CB TYR A 36 2.797 -37.000 -21.266 1.00 88.81 C
ATOM 262 O TYR A 36 4.328 -34.938 -19.219 1.00 88.81 O
ATOM 263 CG TYR A 36 1.942 -35.750 -21.250 1.00 88.81 C
ATOM 264 CD1 TYR A 36 1.014 -35.531 -20.234 1.00 88.81 C
ATOM 265 CD2 TYR A 36 2.061 -34.812 -22.250 1.00 88.81 C
ATOM 266 CE1 TYR A 36 0.223 -34.406 -20.219 1.00 88.81 C
ATOM 267 CE2 TYR A 36 1.276 -33.656 -22.250 1.00 88.81 C
ATOM 268 OH TYR A 36 -0.418 -32.312 -21.219 1.00 88.81 O
ATOM 269 CZ TYR A 36 0.362 -33.469 -21.234 1.00 88.81 C
ATOM 270 N LYS A 37 3.902 -36.969 -18.359 1.00 90.69 N
ATOM 271 CA LYS A 37 3.854 -36.438 -17.000 1.00 90.69 C
ATOM 272 C LYS A 37 5.219 -35.906 -16.578 1.00 90.69 C
ATOM 273 CB LYS A 37 3.367 -37.500 -16.016 1.00 90.69 C
ATOM 274 O LYS A 37 5.309 -34.875 -15.883 1.00 90.69 O
ATOM 275 CG LYS A 37 1.867 -37.719 -16.062 1.00 90.69 C
ATOM 276 CD LYS A 37 1.086 -36.500 -15.633 1.00 90.69 C
ATOM 277 CE LYS A 37 -0.410 -36.781 -15.578 1.00 90.69 C
ATOM 278 NZ LYS A 37 -1.188 -35.531 -15.258 1.00 90.69 N
ATOM 279 N GLU A 38 6.301 -36.562 -16.984 1.00 93.44 N
ATOM 280 CA GLU A 38 7.648 -36.062 -16.719 1.00 93.44 C
ATOM 281 C GLU A 38 7.883 -34.719 -17.422 1.00 93.44 C
ATOM 282 CB GLU A 38 8.703 -37.094 -17.156 1.00 93.44 C
ATOM 283 O GLU A 38 8.453 -33.812 -16.844 1.00 93.44 O
ATOM 284 CG GLU A 38 8.820 -38.281 -16.234 1.00 93.44 C
ATOM 285 CD GLU A 38 9.820 -39.312 -16.719 1.00 93.44 C
ATOM 286 OE1 GLU A 38 10.094 -40.281 -15.977 1.00 93.44 O
ATOM 287 OE2 GLU A 38 10.336 -39.156 -17.844 1.00 93.44 O
ATOM 288 N ALA A 39 7.441 -34.625 -18.641 1.00 93.81 N
ATOM 289 CA ALA A 39 7.559 -33.375 -19.375 1.00 93.81 C
ATOM 290 C ALA A 39 6.758 -32.250 -18.703 1.00 93.81 C
ATOM 291 CB ALA A 39 7.098 -33.562 -20.812 1.00 93.81 C
ATOM 292 O ALA A 39 7.211 -31.109 -18.625 1.00 93.81 O
ATOM 293 N TYR A 40 5.582 -32.594 -18.203 1.00 93.12 N
ATOM 294 CA TYR A 40 4.727 -31.641 -17.516 1.00 93.12 C
ATOM 295 C TYR A 40 5.406 -31.094 -16.281 1.00 93.12 C
ATOM 296 CB TYR A 40 3.387 -32.281 -17.141 1.00 93.12 C
ATOM 297 O TYR A 40 5.438 -29.875 -16.062 1.00 93.12 O
ATOM 298 CG TYR A 40 2.490 -31.375 -16.328 1.00 93.12 C
ATOM 299 CD1 TYR A 40 2.391 -31.531 -14.953 1.00 93.12 C
ATOM 300 CD2 TYR A 40 1.742 -30.375 -16.938 1.00 93.12 C
ATOM 301 CE1 TYR A 40 1.564 -30.703 -14.195 1.00 93.12 C
ATOM 302 CE2 TYR A 40 0.914 -29.547 -16.188 1.00 93.12 C
ATOM 303 OH TYR A 40 0.013 -28.891 -14.078 1.00 93.12 O
ATOM 304 CZ TYR A 40 0.832 -29.719 -14.820 1.00 93.12 C
ATOM 305 N PHE A 41 5.914 -31.969 -15.461 1.00 94.69 N
ATOM 306 CA PHE A 41 6.527 -31.516 -14.219 1.00 94.69 C
ATOM 307 C PHE A 41 7.875 -30.859 -14.492 1.00 94.69 C
ATOM 308 CB PHE A 41 6.695 -32.688 -13.242 1.00 94.69 C
ATOM 309 O PHE A 41 8.367 -30.078 -13.680 1.00 94.69 O
ATOM 310 CG PHE A 41 5.426 -33.062 -12.539 1.00 94.69 C
ATOM 311 CD1 PHE A 41 4.797 -32.188 -11.664 1.00 94.69 C
ATOM 312 CD2 PHE A 41 4.855 -34.312 -12.750 1.00 94.69 C
ATOM 313 CE1 PHE A 41 3.621 -32.562 -11.016 1.00 94.69 C
ATOM 314 CE2 PHE A 41 3.682 -34.688 -12.109 1.00 94.69 C
ATOM 315 CZ PHE A 41 3.064 -33.812 -11.234 1.00 94.69 C
ATOM 316 N ALA A 42 8.516 -31.156 -15.648 1.00 96.00 N
ATOM 317 CA ALA A 42 9.688 -30.391 -16.078 1.00 96.00 C
ATOM 318 C ALA A 42 9.312 -28.969 -16.453 1.00 96.00 C
ATOM 319 CB ALA A 42 10.367 -31.094 -17.266 1.00 96.00 C
ATOM 320 O ALA A 42 10.047 -28.031 -16.141 1.00 96.00 O
ATOM 321 N ALA A 43 8.234 -28.844 -17.141 1.00 96.19 N
ATOM 322 CA ALA A 43 7.742 -27.516 -17.469 1.00 96.19 C
ATOM 323 C ALA A 43 7.422 -26.719 -16.203 1.00 96.19 C
ATOM 324 CB ALA A 43 6.504 -27.609 -18.359 1.00 96.19 C
ATOM 325 O ALA A 43 7.699 -25.531 -16.125 1.00 96.19 O
ATOM 326 N GLU A 44 6.836 -27.422 -15.242 1.00 95.81 N
ATOM 327 CA GLU A 44 6.555 -26.766 -13.961 1.00 95.81 C
ATOM 328 C GLU A 44 7.844 -26.328 -13.273 1.00 95.81 C
ATOM 329 CB GLU A 44 5.766 -27.703 -13.047 1.00 95.81 C
ATOM 330 O GLU A 44 7.887 -25.266 -12.648 1.00 95.81 O
ATOM 331 CG GLU A 44 4.258 -27.516 -13.117 1.00 95.81 C
ATOM 332 CD GLU A 44 3.688 -26.828 -11.883 1.00 95.81 C
ATOM 333 OE1 GLU A 44 2.480 -26.500 -11.883 1.00 95.81 O
ATOM 334 OE2 GLU A 44 4.453 -26.625 -10.914 1.00 95.81 O
ATOM 335 N ALA A 45 8.859 -27.125 -13.336 1.00 95.94 N
ATOM 336 CA ALA A 45 10.164 -26.766 -12.789 1.00 95.94 C
ATOM 337 C ALA A 45 10.719 -25.531 -13.477 1.00 95.94 C
ATOM 338 CB ALA A 45 11.133 -27.938 -12.922 1.00 95.94 C
ATOM 339 O ALA A 45 11.227 -24.609 -12.812 1.00 95.94 O
ATOM 340 N GLY A 46 10.602 -25.547 -14.789 1.00 96.31 N
ATOM 341 CA GLY A 46 11.031 -24.375 -15.539 1.00 96.31 C
ATOM 342 C GLY A 46 10.250 -23.125 -15.180 1.00 96.31 C
ATOM 343 O GLY A 46 10.820 -22.031 -15.094 1.00 96.31 O
ATOM 344 N LEU A 47 9.000 -23.281 -15.008 1.00 95.38 N
ATOM 345 CA LEU A 47 8.164 -22.141 -14.648 1.00 95.38 C
ATOM 346 C LEU A 47 8.594 -21.562 -13.297 1.00 95.38 C
ATOM 347 CB LEU A 47 6.691 -22.547 -14.602 1.00 95.38 C
ATOM 348 O LEU A 47 8.656 -20.344 -13.125 1.00 95.38 O
ATOM 349 CG LEU A 47 5.688 -21.422 -14.352 1.00 95.38 C
ATOM 350 CD1 LEU A 47 5.672 -20.453 -15.531 1.00 95.38 C
ATOM 351 CD2 LEU A 47 4.293 -21.984 -14.102 1.00 95.38 C
ATOM 352 N ALA A 48 8.836 -22.406 -12.320 1.00 94.31 N
ATOM 353 CA ALA A 48 9.281 -21.969 -11.000 1.00 94.31 C
ATOM 354 C ALA A 48 10.602 -21.219 -11.094 1.00 94.31 C
ATOM 355 CB ALA A 48 9.422 -23.172 -10.062 1.00 94.31 C
ATOM 356 O ALA A 48 10.734 -20.125 -10.539 1.00 94.31 O
ATOM 357 N GLU A 49 11.547 -21.734 -11.820 1.00 94.56 N
ATOM 358 CA GLU A 49 12.836 -21.078 -11.992 1.00 94.56 C
ATOM 359 C GLU A 49 12.695 -19.797 -12.797 1.00 94.56 C
ATOM 360 CB GLU A 49 13.836 -22.016 -12.672 1.00 94.56 C
ATOM 361 O GLU A 49 13.375 -18.797 -12.523 1.00 94.56 O
ATOM 362 CG GLU A 49 14.672 -22.828 -11.695 1.00 94.56 C
ATOM 363 CD GLU A 49 15.719 -23.703 -12.383 1.00 94.56 C
ATOM 364 OE1 GLU A 49 16.344 -24.547 -11.703 1.00 94.56 O
ATOM 365 OE2 GLU A 49 15.914 -23.531 -13.609 1.00 94.56 O
ATOM 366 N GLY A 50 11.875 -19.906 -13.828 1.00 94.88 N
ATOM 367 CA GLY A 50 11.641 -18.719 -14.633 1.00 94.88 C
ATOM 368 C GLY A 50 11.047 -17.578 -13.836 1.00 94.88 C
ATOM 369 O GLY A 50 11.430 -16.422 -14.023 1.00 94.88 O
ATOM 370 N ARG A 51 10.148 -17.828 -12.984 1.00 91.88 N
ATOM 371 CA ARG A 51 9.555 -16.812 -12.125 1.00 91.88 C
ATOM 372 C ARG A 51 10.602 -16.172 -11.227 1.00 91.88 C
ATOM 373 CB ARG A 51 8.430 -17.406 -11.281 1.00 91.88 C
ATOM 374 O ARG A 51 10.625 -14.953 -11.055 1.00 91.88 O
ATOM 375 CG ARG A 51 7.160 -17.703 -12.062 1.00 91.88 C
ATOM 376 CD ARG A 51 6.117 -18.406 -11.203 1.00 91.88 C
ATOM 377 NE ARG A 51 5.770 -17.625 -10.023 1.00 91.88 N
ATOM 378 NH1 ARG A 51 5.125 -19.438 -8.742 1.00 91.88 N
ATOM 379 NH2 ARG A 51 5.016 -17.312 -7.875 1.00 91.88 N
ATOM 380 CZ ARG A 51 5.305 -18.125 -8.883 1.00 91.88 C
ATOM 381 N GLU A 52 11.422 -16.984 -10.656 1.00 90.00 N
ATOM 382 CA GLU A 52 12.492 -16.469 -9.805 1.00 90.00 C
ATOM 383 C GLU A 52 13.484 -15.625 -10.609 1.00 90.00 C
ATOM 384 CB GLU A 52 13.227 -17.609 -9.109 1.00 90.00 C
ATOM 385 O GLU A 52 13.953 -14.586 -10.133 1.00 90.00 O
ATOM 386 CG GLU A 52 12.852 -17.797 -7.648 1.00 90.00 C
ATOM 387 CD GLU A 52 12.547 -16.484 -6.941 1.00 90.00 C
ATOM 388 OE1 GLU A 52 11.469 -16.359 -6.316 1.00 90.00 O
ATOM 389 OE2 GLU A 52 13.391 -15.562 -7.020 1.00 90.00 O
ATOM 390 N ALA A 53 13.820 -16.062 -11.789 1.00 92.38 N
ATOM 391 CA ALA A 53 14.727 -15.312 -12.648 1.00 92.38 C
ATOM 392 C ALA A 53 14.164 -13.930 -12.961 1.00 92.38 C
ATOM 393 CB ALA A 53 15.000 -16.078 -13.938 1.00 92.38 C
ATOM 394 O ALA A 53 14.891 -12.938 -12.961 1.00 92.38 O
ATOM 395 N MET A 54 12.906 -13.922 -13.234 1.00 90.94 N
ATOM 396 CA MET A 54 12.273 -12.648 -13.555 1.00 90.94 C
ATOM 397 C MET A 54 12.211 -11.742 -12.328 1.00 90.94 C
ATOM 398 CB MET A 54 10.867 -12.867 -14.109 1.00 90.94 C
ATOM 399 O MET A 54 12.359 -10.523 -12.438 1.00 90.94 O
ATOM 400 CG MET A 54 10.844 -13.484 -15.500 1.00 90.94 C
ATOM 401 SD MET A 54 11.836 -12.531 -16.719 1.00 90.94 S
ATOM 402 CE MET A 54 10.797 -11.055 -16.875 1.00 90.94 C
ATOM 403 N ARG A 55 11.914 -12.320 -11.188 1.00 83.50 N
ATOM 404 CA ARG A 55 11.922 -11.562 -9.945 1.00 83.50 C
ATOM 405 C ARG A 55 13.273 -10.898 -9.711 1.00 83.50 C
ATOM 406 CB ARG A 55 11.570 -12.469 -8.758 1.00 83.50 C
ATOM 407 O ARG A 55 13.344 -9.719 -9.375 1.00 83.50 O
ATOM 408 CG ARG A 55 11.477 -11.734 -7.430 1.00 83.50 C
ATOM 409 CD ARG A 55 11.383 -12.695 -6.258 1.00 83.50 C
ATOM 410 NE ARG A 55 12.609 -13.477 -6.109 1.00 83.50 N
ATOM 411 NH1 ARG A 55 13.750 -11.852 -4.938 1.00 83.50 N
ATOM 412 NH2 ARG A 55 14.758 -13.859 -5.406 1.00 83.50 N
ATOM 413 CZ ARG A 55 13.703 -13.062 -5.484 1.00 83.50 C
ATOM 414 N ILE A 56 14.359 -11.586 -9.898 1.00 83.19 N
ATOM 415 CA ILE A 56 15.719 -11.102 -9.680 1.00 83.19 C
ATOM 416 C ILE A 56 16.047 -10.008 -10.688 1.00 83.19 C
ATOM 417 CB ILE A 56 16.750 -12.250 -9.789 1.00 83.19 C
ATOM 418 O ILE A 56 16.641 -8.984 -10.336 1.00 83.19 O
ATOM 419 CG1 ILE A 56 16.547 -13.258 -8.648 1.00 83.19 C
ATOM 420 CG2 ILE A 56 18.172 -11.695 -9.773 1.00 83.19 C
ATOM 421 CD1 ILE A 56 17.344 -14.547 -8.812 1.00 83.19 C
ATOM 422 N ARG A 57 15.648 -10.180 -11.938 1.00 86.69 N
ATOM 423 CA ARG A 57 15.914 -9.195 -12.977 1.00 86.69 C
ATOM 424 C ARG A 57 15.156 -7.898 -12.719 1.00 86.69 C
ATOM 425 CB ARG A 57 15.547 -9.750 -14.352 1.00 86.69 C
ATOM 426 O ARG A 57 15.625 -6.812 -13.070 1.00 86.69 O
ATOM 427 CG ARG A 57 16.547 -10.758 -14.898 1.00 86.69 C
ATOM 428 CD ARG A 57 16.109 -11.320 -16.250 1.00 86.69 C
ATOM 429 NE ARG A 57 17.078 -12.273 -16.766 1.00 86.69 N
ATOM 430 NH1 ARG A 57 16.281 -12.211 -18.938 1.00 86.69 N
ATOM 431 NH2 ARG A 57 18.062 -13.547 -18.406 1.00 86.69 N
ATOM 432 CZ ARG A 57 17.141 -12.680 -18.031 1.00 86.69 C
ATOM 433 N LEU A 58 13.992 -8.109 -12.266 1.00 78.81 N
ATOM 434 CA LEU A 58 13.188 -6.922 -11.992 1.00 78.81 C
ATOM 435 C LEU A 58 13.836 -6.062 -10.914 1.00 78.81 C
ATOM 436 CB LEU A 58 11.773 -7.320 -11.570 1.00 78.81 C
ATOM 437 O LEU A 58 13.828 -4.832 -11.008 1.00 78.81 O
ATOM 438 CG LEU A 58 10.727 -6.199 -11.547 1.00 78.81 C
ATOM 439 CD1 LEU A 58 10.180 -5.961 -12.953 1.00 78.81 C
ATOM 440 CD2 LEU A 58 9.602 -6.539 -10.578 1.00 78.81 C
ATOM 441 N GLY A 59 14.406 -6.734 -9.898 1.00 70.12 N
ATOM 442 CA GLY A 59 14.992 -5.973 -8.812 1.00 70.12 C
ATOM 443 C GLY A 59 14.000 -5.062 -8.117 1.00 70.12 C
ATOM 444 O GLY A 59 12.930 -5.512 -7.691 1.00 70.12 O
ATOM 445 N ASN A 60 14.312 -3.859 -8.023 1.00 59.41 N
ATOM 446 CA ASN A 60 13.438 -2.898 -7.367 1.00 59.41 C
ATOM 447 C ASN A 60 12.625 -2.100 -8.375 1.00 59.41 C
ATOM 448 CB ASN A 60 14.250 -1.955 -6.477 1.00 59.41 C
ATOM 449 O ASN A 60 11.898 -1.173 -8.000 1.00 59.41 O
ATOM 450 CG ASN A 60 14.969 -2.684 -5.355 1.00 59.41 C
ATOM 451 ND2 ASN A 60 15.945 -2.018 -4.746 1.00 59.41 N
ATOM 452 OD1 ASN A 60 14.656 -3.834 -5.043 1.00 59.41 O
ATOM 453 N LEU A 61 12.711 -2.625 -9.602 1.00 68.62 N
ATOM 454 CA LEU A 61 11.969 -1.938 -10.656 1.00 68.62 C
ATOM 455 C LEU A 61 10.492 -2.334 -10.625 1.00 68.62 C
ATOM 456 CB LEU A 61 12.562 -2.252 -12.031 1.00 68.62 C
ATOM 457 O LEU A 61 10.141 -3.389 -10.094 1.00 68.62 O
ATOM 458 CG LEU A 61 14.008 -1.807 -12.258 1.00 68.62 C
ATOM 459 CD1 LEU A 61 14.570 -2.449 -13.523 1.00 68.62 C
ATOM 460 CD2 LEU A 61 14.094 -0.287 -12.336 1.00 68.62 C
ATOM 461 N GLN A 62 9.625 -1.523 -11.055 1.00 65.25 N
ATOM 462 CA GLN A 62 8.195 -1.794 -11.016 1.00 65.25 C
ATOM 463 C GLN A 62 7.691 -2.328 -12.352 1.00 65.25 C
ATOM 464 CB GLN A 62 7.418 -0.532 -10.633 1.00 65.25 C
ATOM 465 O GLN A 62 6.574 -2.844 -12.445 1.00 65.25 O
ATOM 466 CG GLN A 62 7.660 -0.074 -9.195 1.00 65.25 C
ATOM 467 CD GLN A 62 6.430 -0.201 -8.320 1.00 65.25 C
ATOM 468 NE2 GLN A 62 6.641 -0.346 -7.020 1.00 65.25 N
ATOM 469 OE1 GLN A 62 5.297 -0.169 -8.812 1.00 65.25 O
ATOM 470 N SER A 63 8.430 -2.178 -13.422 1.00 75.25 N
ATOM 471 CA SER A 63 8.109 -2.727 -14.734 1.00 75.25 C
ATOM 472 C SER A 63 9.242 -3.611 -15.250 1.00 75.25 C
ATOM 473 CB SER A 63 7.836 -1.601 -15.734 1.00 75.25 C
ATOM 474 O SER A 63 10.375 -3.520 -14.781 1.00 75.25 O
ATOM 475 OG SER A 63 9.023 -1.214 -16.391 1.00 75.25 O
ATOM 476 N TYR A 64 8.891 -4.473 -16.219 1.00 84.31 N
ATOM 477 CA TYR A 64 9.867 -5.430 -16.734 1.00 84.31 C
ATOM 478 C TYR A 64 10.594 -4.879 -17.953 1.00 84.31 C
ATOM 479 CB TYR A 64 9.195 -6.758 -17.078 1.00 84.31 C
ATOM 480 O TYR A 64 11.336 -5.598 -18.625 1.00 84.31 O
ATOM 481 CG TYR A 64 8.727 -7.539 -15.875 1.00 84.31 C
ATOM 482 CD1 TYR A 64 9.633 -8.273 -15.102 1.00 84.31 C
ATOM 483 CD2 TYR A 64 7.387 -7.547 -15.500 1.00 84.31 C
ATOM 484 CE1 TYR A 64 9.203 -9.000 -13.992 1.00 84.31 C
ATOM 485 CE2 TYR A 64 6.953 -8.266 -14.391 1.00 84.31 C
ATOM 486 OH TYR A 64 7.445 -9.695 -12.547 1.00 84.31 O
ATOM 487 CZ TYR A 64 7.867 -8.984 -13.648 1.00 84.31 C
ATOM 488 N SER A 65 10.406 -3.588 -18.328 1.00 82.06 N
ATOM 489 CA SER A 65 10.945 -3.035 -19.562 1.00 82.06 C
ATOM 490 C SER A 65 12.461 -3.225 -19.641 1.00 82.06 C
ATOM 491 CB SER A 65 10.609 -1.550 -19.688 1.00 82.06 C
ATOM 492 O SER A 65 12.984 -3.674 -20.656 1.00 82.06 O
ATOM 493 OG SER A 65 9.203 -1.364 -19.797 1.00 82.06 O
ATOM 494 N SER A 66 13.164 -2.906 -18.562 1.00 83.31 N
ATOM 495 CA SER A 66 14.617 -3.041 -18.547 1.00 83.31 C
ATOM 496 C SER A 66 15.031 -4.504 -18.641 1.00 83.31 C
ATOM 497 CB SER A 66 15.203 -2.402 -17.297 1.00 83.31 C
ATOM 498 O SER A 66 16.031 -4.836 -19.281 1.00 83.31 O
ATOM 499 OG SER A 66 14.461 -2.770 -16.141 1.00 83.31 O
ATOM 500 N ALA A 67 14.312 -5.367 -17.969 1.00 88.25 N
ATOM 501 CA ALA A 67 14.609 -6.793 -18.016 1.00 88.25 C
ATOM 502 C ALA A 67 14.383 -7.367 -19.406 1.00 88.25 C
ATOM 503 CB ALA A 67 13.758 -7.543 -16.984 1.00 88.25 C
ATOM 504 O ALA A 67 15.195 -8.156 -19.891 1.00 88.25 O
ATOM 505 N LEU A 68 13.281 -6.969 -20.109 1.00 91.12 N
ATOM 506 CA LEU A 68 12.953 -7.477 -21.438 1.00 91.12 C
ATOM 507 C LEU A 68 13.977 -7.000 -22.469 1.00 91.12 C
ATOM 508 CB LEU A 68 11.547 -7.027 -21.859 1.00 91.12 C
ATOM 509 O LEU A 68 14.391 -7.770 -23.344 1.00 91.12 O
ATOM 510 CG LEU A 68 10.391 -7.602 -21.031 1.00 91.12 C
ATOM 511 CD1 LEU A 68 9.086 -6.914 -21.422 1.00 91.12 C
ATOM 512 CD2 LEU A 68 10.289 -9.109 -21.234 1.00 91.12 C
ATOM 513 N ALA A 69 14.406 -5.789 -22.297 1.00 87.75 N
ATOM 514 CA ALA A 69 15.375 -5.219 -23.250 1.00 87.75 C
ATOM 515 C ALA A 69 16.734 -5.898 -23.125 1.00 87.75 C
ATOM 516 CB ALA A 69 15.508 -3.715 -23.016 1.00 87.75 C
ATOM 517 O ALA A 69 17.500 -5.965 -24.094 1.00 87.75 O
ATOM 518 N ALA A 70 17.016 -6.465 -21.984 1.00 88.88 N
ATOM 519 CA ALA A 70 18.328 -7.035 -21.719 1.00 88.88 C
ATOM 520 C ALA A 70 18.391 -8.508 -22.125 1.00 88.88 C
ATOM 521 CB ALA A 70 18.688 -6.883 -20.234 1.00 88.88 C
ATOM 522 O ALA A 70 19.469 -9.086 -22.234 1.00 88.88 O
ATOM 523 N MET A 71 17.281 -9.148 -22.469 1.00 91.62 N
ATOM 524 CA MET A 71 17.250 -10.586 -22.750 1.00 91.62 C
ATOM 525 C MET A 71 17.328 -10.844 -24.250 1.00 91.62 C
ATOM 526 CB MET A 71 15.992 -11.219 -22.172 1.00 91.62 C
ATOM 527 O MET A 71 16.797 -10.070 -25.047 1.00 91.62 O
ATOM 528 CG MET A 71 16.047 -11.414 -20.656 1.00 91.62 C
ATOM 529 SD MET A 71 14.578 -12.312 -20.016 1.00 91.62 S
ATOM 530 CE MET A 71 13.375 -10.953 -19.953 1.00 91.62 C
ATOM 531 N PRO A 72 17.953 -11.945 -24.609 1.00 88.94 N
ATOM 532 CA PRO A 72 18.094 -12.266 -26.031 1.00 88.94 C
ATOM 533 C PRO A 72 16.781 -12.719 -26.672 1.00 88.94 C
ATOM 534 CB PRO A 72 19.125 -13.398 -26.031 1.00 88.94 C
ATOM 535 O PRO A 72 16.031 -13.492 -26.062 1.00 88.94 O
ATOM 536 CG PRO A 72 19.234 -13.820 -24.594 1.00 88.94 C
ATOM 537 CD PRO A 72 18.578 -12.773 -23.734 1.00 88.94 C
ATOM 538 N GLN A 73 16.547 -12.297 -27.891 1.00 89.38 N
ATOM 539 CA GLN A 73 15.375 -12.711 -28.672 1.00 89.38 C
ATOM 540 C GLN A 73 15.586 -14.086 -29.297 1.00 89.38 C
ATOM 541 CB GLN A 73 15.062 -11.680 -29.750 1.00 89.38 C
ATOM 542 O GLN A 73 16.688 -14.391 -29.766 1.00 89.38 O
ATOM 543 CG GLN A 73 13.891 -10.766 -29.422 1.00 89.38 C
ATOM 544 CD GLN A 73 13.562 -9.805 -30.547 1.00 89.38 C
ATOM 545 NE2 GLN A 73 12.461 -9.078 -30.406 1.00 89.38 N
ATOM 546 OE1 GLN A 73 14.297 -9.703 -31.531 1.00 89.38 O
ATOM 547 N VAL A 74 14.555 -14.891 -29.188 1.00 89.31 N
ATOM 548 CA VAL A 74 14.625 -16.234 -29.734 1.00 89.31 C
ATOM 549 C VAL A 74 14.242 -16.219 -31.219 1.00 89.31 C
ATOM 550 CB VAL A 74 13.711 -17.219 -28.969 1.00 89.31 C
ATOM 551 O VAL A 74 13.156 -15.734 -31.578 1.00 89.31 O
ATOM 552 CG1 VAL A 74 13.914 -18.656 -29.453 1.00 89.31 C
ATOM 553 CG2 VAL A 74 13.969 -17.125 -27.469 1.00 89.31 C
ATOM 554 N ASN A 75 15.117 -16.656 -32.062 1.00 86.19 N
ATOM 555 CA ASN A 75 14.875 -16.719 -33.500 1.00 86.19 C
ATOM 556 C ASN A 75 14.953 -18.156 -34.031 1.00 86.19 C
ATOM 557 CB ASN A 75 15.859 -15.820 -34.250 1.00 86.19 C
ATOM 558 O ASN A 75 15.914 -18.516 -34.688 1.00 86.19 O
ATOM 559 CG ASN A 75 15.195 -14.609 -34.875 1.00 86.19 C
ATOM 560 ND2 ASN A 75 16.000 -13.695 -35.406 1.00 86.19 N
ATOM 561 OD1 ASN A 75 13.969 -14.500 -34.906 1.00 86.19 O
ATOM 562 N GLU A 76 14.094 -18.922 -33.688 1.00 86.25 N
ATOM 563 CA GLU A 76 13.992 -20.297 -34.156 1.00 86.25 C
ATOM 564 C GLU A 76 12.750 -20.500 -35.000 1.00 86.25 C
ATOM 565 CB GLU A 76 13.984 -21.281 -32.969 1.00 86.25 C
ATOM 566 O GLU A 76 11.688 -19.953 -34.719 1.00 86.25 O
ATOM 567 CG GLU A 76 15.289 -21.297 -32.188 1.00 86.25 C
ATOM 568 CD GLU A 76 15.281 -22.312 -31.047 1.00 86.25 C
ATOM 569 OE1 GLU A 76 16.031 -22.125 -30.062 1.00 86.25 O
ATOM 570 OE2 GLU A 76 14.508 -23.281 -31.125 1.00 86.25 O
ATOM 571 N PRO A 77 12.875 -21.219 -36.062 1.00 82.50 N
ATOM 572 CA PRO A 77 11.711 -21.422 -36.938 1.00 82.50 C
ATOM 573 C PRO A 77 10.539 -22.078 -36.219 1.00 82.50 C
ATOM 574 CB PRO A 77 12.250 -22.359 -38.031 1.00 82.50 C
ATOM 575 O PRO A 77 10.727 -23.078 -35.500 1.00 82.50 O
ATOM 576 CG PRO A 77 13.734 -22.391 -37.812 1.00 82.50 C
ATOM 577 CD PRO A 77 14.023 -21.797 -36.469 1.00 82.50 C
ATOM 578 N GLY A 78 9.383 -21.516 -36.344 1.00 82.81 N
ATOM 579 CA GLY A 78 8.188 -22.031 -35.688 1.00 82.81 C
ATOM 580 C GLY A 78 7.793 -21.234 -34.438 1.00 82.81 C
ATOM 581 O GLY A 78 6.664 -21.344 -33.969 1.00 82.81 O
ATOM 582 N LEU A 79 8.789 -20.562 -33.906 1.00 86.56 N
ATOM 583 CA LEU A 79 8.516 -19.641 -32.812 1.00 86.56 C
ATOM 584 C LEU A 79 8.391 -18.203 -33.312 1.00 86.56 C
ATOM 585 CB LEU A 79 9.625 -19.734 -31.750 1.00 86.56 C
ATOM 586 O LEU A 79 8.977 -17.844 -34.312 1.00 86.56 O
ATOM 587 CG LEU A 79 9.781 -21.078 -31.031 1.00 86.56 C
ATOM 588 CD1 LEU A 79 10.992 -21.047 -30.109 1.00 86.56 C
ATOM 589 CD2 LEU A 79 8.516 -21.406 -30.250 1.00 86.56 C
ATOM 590 N PRO A 80 7.496 -17.469 -32.688 1.00 77.81 N
ATOM 591 CA PRO A 80 7.301 -16.094 -33.156 1.00 77.81 C
ATOM 592 C PRO A 80 8.586 -15.273 -33.125 1.00 77.81 C
ATOM 593 CB PRO A 80 6.270 -15.523 -32.188 1.00 77.81 C
ATOM 594 O PRO A 80 9.273 -15.227 -32.094 1.00 77.81 O
ATOM 595 CG PRO A 80 5.957 -16.656 -31.250 1.00 77.81 C
ATOM 596 CD PRO A 80 6.824 -17.828 -31.609 1.00 77.81 C
ATOM 597 N ALA A 81 9.180 -15.117 -34.438 1.00 68.75 N
ATOM 598 CA ALA A 81 10.367 -14.273 -34.562 1.00 68.75 C
ATOM 599 C ALA A 81 10.000 -12.867 -35.031 1.00 68.75 C
ATOM 600 CB ALA A 81 11.375 -14.906 -35.500 1.00 68.75 C
ATOM 601 O ALA A 81 9.156 -12.711 -35.906 1.00 68.75 O
ATOM 602 N GLY A 82 10.602 -11.844 -34.531 1.00 61.97 N
ATOM 603 CA GLY A 82 10.609 -10.500 -35.094 1.00 61.97 C
ATOM 604 C GLY A 82 9.242 -9.844 -35.094 1.00 61.97 C
ATOM 605 O GLY A 82 9.039 -8.812 -35.719 1.00 61.97 O
ATOM 606 N GLY A 83 8.328 -10.141 -34.312 1.00 65.19 N
ATOM 607 CA GLY A 83 7.020 -9.508 -34.250 1.00 65.19 C
ATOM 608 C GLY A 83 6.879 -8.523 -33.125 1.00 65.19 C
ATOM 609 O GLY A 83 7.871 -8.164 -32.469 1.00 65.19 O
ATOM 610 N ASP A 84 5.668 -8.016 -32.969 1.00 72.88 N
ATOM 611 CA ASP A 84 5.398 -6.973 -31.984 1.00 72.88 C
ATOM 612 C ASP A 84 5.621 -7.492 -30.562 1.00 72.88 C
ATOM 613 CB ASP A 84 3.969 -6.449 -32.125 1.00 72.88 C
ATOM 614 O ASP A 84 5.883 -6.711 -29.641 1.00 72.88 O
ATOM 615 CG ASP A 84 3.750 -5.680 -33.438 1.00 72.88 C
ATOM 616 OD1 ASP A 84 4.730 -5.160 -34.000 1.00 72.88 O
ATOM 617 OD2 ASP A 84 2.586 -5.590 -33.875 1.00 72.88 O
ATOM 618 N ARG A 85 5.668 -8.883 -30.422 1.00 82.19 N
ATOM 619 CA ARG A 85 5.902 -9.469 -29.109 1.00 82.19 C
ATOM 620 C ARG A 85 6.754 -10.727 -29.203 1.00 82.19 C
ATOM 621 CB ARG A 85 4.574 -9.781 -28.422 1.00 82.19 C
ATOM 622 O ARG A 85 6.234 -11.844 -29.141 1.00 82.19 O
ATOM 623 CG ARG A 85 3.730 -8.555 -28.109 1.00 82.19 C
ATOM 624 CD ARG A 85 2.451 -8.922 -27.359 1.00 82.19 C
ATOM 625 NE ARG A 85 1.572 -7.770 -27.203 1.00 82.19 N
ATOM 626 NH1 ARG A 85 -0.315 -9.016 -26.719 1.00 82.19 N
ATOM 627 NH2 ARG A 85 -0.430 -6.727 -26.781 1.00 82.19 N
ATOM 628 CZ ARG A 85 0.278 -7.840 -26.906 1.00 82.19 C
ATOM 629 N PRO A 86 8.031 -10.453 -29.359 1.00 87.12 N
ATOM 630 CA PRO A 86 8.945 -11.586 -29.562 1.00 87.12 C
ATOM 631 C PRO A 86 9.102 -12.438 -28.297 1.00 87.12 C
ATOM 632 CB PRO A 86 10.266 -10.906 -29.922 1.00 87.12 C
ATOM 633 O PRO A 86 8.844 -11.961 -27.188 1.00 87.12 O
ATOM 634 CG PRO A 86 10.195 -9.555 -29.297 1.00 87.12 C
ATOM 635 CD PRO A 86 8.758 -9.133 -29.219 1.00 87.12 C
ATOM 636 N TYR A 87 9.469 -13.703 -28.516 1.00 91.69 N
ATOM 637 CA TYR A 87 9.859 -14.562 -27.406 1.00 91.69 C
ATOM 638 C TYR A 87 11.305 -14.297 -27.000 1.00 91.69 C
ATOM 639 CB TYR A 87 9.680 -16.031 -27.781 1.00 91.69 C
ATOM 640 O TYR A 87 12.188 -14.180 -27.844 1.00 91.69 O
ATOM 641 CG TYR A 87 8.258 -16.531 -27.641 1.00 91.69 C
ATOM 642 CD1 TYR A 87 7.184 -15.664 -27.844 1.00 91.69 C
ATOM 643 CD2 TYR A 87 7.992 -17.859 -27.328 1.00 91.69 C
ATOM 644 CE1 TYR A 87 5.871 -16.109 -27.719 1.00 91.69 C
ATOM 645 CE2 TYR A 87 6.684 -18.312 -27.203 1.00 91.69 C
ATOM 646 OH TYR A 87 4.336 -17.891 -27.266 1.00 91.69 O
ATOM 647 CZ TYR A 87 5.633 -17.438 -27.391 1.00 91.69 C
ATOM 648 N LEU A 88 11.461 -14.031 -25.734 1.00 93.75 N
ATOM 649 CA LEU A 88 12.797 -13.867 -25.172 1.00 93.75 C
ATOM 650 C LEU A 88 13.172 -15.055 -24.297 1.00 93.75 C
ATOM 651 CB LEU A 88 12.875 -12.570 -24.359 1.00 93.75 C
ATOM 652 O LEU A 88 12.312 -15.602 -23.594 1.00 93.75 O
ATOM 653 CG LEU A 88 12.367 -11.305 -25.062 1.00 93.75 C
ATOM 654 CD1 LEU A 88 11.984 -10.250 -24.031 1.00 93.75 C
ATOM 655 CD2 LEU A 88 13.422 -10.758 -26.016 1.00 93.75 C
ATOM 656 N GLU A 89 14.352 -15.430 -24.312 1.00 94.00 N
ATOM 657 CA GLU A 89 14.797 -16.562 -23.500 1.00 94.00 C
ATOM 658 C GLU A 89 15.109 -16.141 -22.078 1.00 94.00 C
ATOM 659 CB GLU A 89 16.031 -17.219 -24.125 1.00 94.00 C
ATOM 660 O GLU A 89 15.922 -15.234 -21.844 1.00 94.00 O
ATOM 661 CG GLU A 89 16.359 -18.594 -23.562 1.00 94.00 C
ATOM 662 CD GLU A 89 16.797 -19.594 -24.609 1.00 94.00 C
ATOM 663 OE1 GLU A 89 16.781 -20.812 -24.344 1.00 94.00 O
ATOM 664 OE2 GLU A 89 17.172 -19.156 -25.719 1.00 94.00 O
ATOM 665 N VAL A 90 14.500 -16.797 -21.141 1.00 94.81 N
ATOM 666 CA VAL A 90 14.641 -16.406 -19.750 1.00 94.81 C
ATOM 667 C VAL A 90 15.789 -17.188 -19.109 1.00 94.81 C
ATOM 668 CB VAL A 90 13.336 -16.641 -18.953 1.00 94.81 C
ATOM 669 O VAL A 90 16.641 -16.609 -18.422 1.00 94.81 O
ATOM 670 CG1 VAL A 90 13.539 -16.359 -17.469 1.00 94.81 C
ATOM 671 CG2 VAL A 90 12.211 -15.781 -19.516 1.00 94.81 C
ATOM 672 N LEU A 91 15.727 -18.578 -19.266 1.00 94.12 N
ATOM 673 CA LEU A 91 16.719 -19.484 -18.672 1.00 94.12 C
ATOM 674 C LEU A 91 17.672 -20.016 -19.750 1.00 94.12 C
ATOM 675 CB LEU A 91 16.031 -20.641 -17.953 1.00 94.12 C
ATOM 676 O LEU A 91 17.281 -20.891 -20.531 1.00 94.12 O
ATOM 677 CG LEU A 91 15.227 -20.266 -16.703 1.00 94.12 C
ATOM 678 CD1 LEU A 91 14.352 -21.453 -16.281 1.00 94.12 C
ATOM 679 CD2 LEU A 91 16.141 -19.844 -15.570 1.00 94.12 C
ATOM 680 N GLN A 92 18.875 -19.578 -19.766 1.00 90.62 N
ATOM 681 CA GLN A 92 19.844 -20.078 -20.719 1.00 90.62 C
ATOM 682 C GLN A 92 20.453 -21.391 -20.266 1.00 90.62 C
ATOM 683 CB GLN A 92 20.953 -19.047 -20.953 1.00 90.62 C
ATOM 684 O GLN A 92 20.766 -21.562 -19.078 1.00 90.62 O
ATOM 685 CG GLN A 92 20.453 -17.750 -21.594 1.00 90.62 C
ATOM 686 CD GLN A 92 21.578 -16.766 -21.891 1.00 90.62 C
ATOM 687 NE2 GLN A 92 21.234 -15.586 -22.375 1.00 90.62 N
ATOM 688 OE1 GLN A 92 22.766 -17.078 -21.672 1.00 90.62 O
ATOM 689 N GLY A 93 20.484 -22.359 -21.156 1.00 87.50 N
ATOM 690 CA GLY A 93 21.125 -23.625 -20.828 1.00 87.50 C
ATOM 691 C GLY A 93 22.641 -23.547 -20.766 1.00 87.50 C
ATOM 692 O GLY A 93 23.203 -22.484 -21.031 1.00 87.50 O
ATOM 693 N PRO A 94 23.297 -24.609 -20.344 1.00 80.62 N
ATOM 694 CA PRO A 94 24.766 -24.609 -20.250 1.00 80.62 C
ATOM 695 C PRO A 94 25.438 -24.234 -21.578 1.00 80.62 C
ATOM 696 CB PRO A 94 25.078 -26.062 -19.875 1.00 80.62 C
ATOM 697 O PRO A 94 26.531 -23.672 -21.578 1.00 80.62 O
ATOM 698 CG PRO A 94 23.750 -26.734 -19.766 1.00 80.62 C
ATOM 699 CD PRO A 94 22.688 -25.719 -20.062 1.00 80.62 C
ATOM 700 N GLY A 95 24.828 -24.375 -22.734 1.00 78.75 N
ATOM 701 CA GLY A 95 25.391 -24.000 -24.016 1.00 78.75 C
ATOM 702 C GLY A 95 25.016 -22.594 -24.438 1.00 78.75 C
ATOM 703 O GLY A 95 25.375 -22.141 -25.531 1.00 78.75 O
ATOM 704 N GLY A 96 24.375 -21.891 -23.578 1.00 82.44 N
ATOM 705 CA GLY A 96 23.969 -20.516 -23.859 1.00 82.44 C
ATOM 706 C GLY A 96 22.562 -20.422 -24.438 1.00 82.44 C
ATOM 707 O GLY A 96 21.719 -21.281 -24.172 1.00 82.44 O
ATOM 708 N VAL A 97 22.438 -19.312 -25.234 1.00 83.06 N
ATOM 709 CA VAL A 97 21.125 -19.047 -25.828 1.00 83.06 C
ATOM 710 C VAL A 97 20.750 -20.188 -26.766 1.00 83.06 C
ATOM 711 CB VAL A 97 21.109 -17.703 -26.578 1.00 83.06 C
ATOM 712 O VAL A 97 21.578 -20.656 -27.562 1.00 83.06 O
ATOM 713 CG1 VAL A 97 19.766 -17.484 -27.266 1.00 83.06 C
ATOM 714 CG2 VAL A 97 21.422 -16.547 -25.625 1.00 83.06 C
ATOM 715 N GLY A 98 19.562 -20.688 -26.594 1.00 85.62 N
ATOM 716 CA GLY A 98 19.109 -21.812 -27.406 1.00 85.62 C
ATOM 717 C GLY A 98 19.312 -23.141 -26.719 1.00 85.62 C
ATOM 718 O GLY A 98 18.781 -24.156 -27.172 1.00 85.62 O
ATOM 719 N GLY A 99 20.062 -23.109 -25.719 1.00 90.25 N
ATOM 720 CA GLY A 99 20.344 -24.344 -25.016 1.00 90.25 C
ATOM 721 C GLY A 99 19.234 -24.781 -24.078 1.00 90.25 C
ATOM 722 O GLY A 99 18.469 -23.938 -23.594 1.00 90.25 O
ATOM 723 N TRP A 100 19.078 -26.125 -23.859 1.00 93.88 N
ATOM 724 CA TRP A 100 18.062 -26.703 -22.984 1.00 93.88 C
ATOM 725 C TRP A 100 18.641 -26.938 -21.578 1.00 93.88 C
ATOM 726 CB TRP A 100 17.531 -28.016 -23.547 1.00 93.88 C
ATOM 727 O TRP A 100 19.812 -27.297 -21.438 1.00 93.88 O
ATOM 728 CG TRP A 100 16.672 -27.828 -24.766 1.00 93.88 C
ATOM 729 CD1 TRP A 100 17.094 -27.719 -26.062 1.00 93.88 C
ATOM 730 CD2 TRP A 100 15.242 -27.766 -24.797 1.00 93.88 C
ATOM 731 CE2 TRP A 100 14.859 -27.594 -26.141 1.00 93.88 C
ATOM 732 CE3 TRP A 100 14.242 -27.828 -23.812 1.00 93.88 C
ATOM 733 NE1 TRP A 100 16.000 -27.562 -26.891 1.00 93.88 N
ATOM 734 CH2 TRP A 100 12.570 -27.547 -25.562 1.00 93.88 C
ATOM 735 CZ2 TRP A 100 13.523 -27.484 -26.531 1.00 93.88 C
ATOM 736 CZ3 TRP A 100 12.914 -27.719 -24.203 1.00 93.88 C
ATOM 737 N ASN A 101 17.828 -26.609 -20.562 1.00 94.12 N
ATOM 738 CA ASN A 101 18.156 -27.000 -19.203 1.00 94.12 C
ATOM 739 C ASN A 101 17.750 -28.438 -18.906 1.00 94.12 C
ATOM 740 CB ASN A 101 17.484 -26.047 -18.203 1.00 94.12 C
ATOM 741 O ASN A 101 16.844 -28.969 -19.547 1.00 94.12 O
ATOM 742 CG ASN A 101 17.938 -24.609 -18.359 1.00 94.12 C
ATOM 743 ND2 ASN A 101 17.062 -23.750 -18.875 1.00 94.12 N
ATOM 744 OD1 ASN A 101 19.078 -24.281 -18.031 1.00 94.12 O
ATOM 745 N SER A 102 18.406 -29.062 -17.969 1.00 92.31 N
ATOM 746 CA SER A 102 18.172 -30.484 -17.719 1.00 92.31 C
ATOM 747 C SER A 102 17.578 -30.703 -16.328 1.00 92.31 C
ATOM 748 CB SER A 102 19.484 -31.266 -17.859 1.00 92.31 C
ATOM 749 O SER A 102 17.891 -29.969 -15.391 1.00 92.31 O
ATOM 750 OG SER A 102 19.328 -32.594 -17.328 1.00 92.31 O
ATOM 751 N LEU A 103 16.719 -31.656 -16.203 1.00 92.62 N
ATOM 752 CA LEU A 103 16.188 -32.125 -14.930 1.00 92.62 C
ATOM 753 C LEU A 103 16.750 -33.500 -14.578 1.00 92.62 C
ATOM 754 CB LEU A 103 14.664 -32.156 -14.953 1.00 92.62 C
ATOM 755 O LEU A 103 16.109 -34.250 -13.836 1.00 92.62 O
ATOM 756 CG LEU A 103 13.945 -31.469 -13.805 1.00 92.62 C
ATOM 757 CD1 LEU A 103 13.398 -30.109 -14.258 1.00 92.62 C
ATOM 758 CD2 LEU A 103 12.828 -32.344 -13.258 1.00 92.62 C
ATOM 759 N ALA A 104 17.859 -33.844 -15.172 1.00 91.38 N
ATOM 760 CA ALA A 104 18.500 -35.125 -14.945 1.00 91.38 C
ATOM 761 C ALA A 104 18.969 -35.250 -13.500 1.00 91.38 C
ATOM 762 CB ALA A 104 19.672 -35.312 -15.906 1.00 91.38 C
ATOM 763 O ALA A 104 19.359 -34.281 -12.875 1.00 91.38 O
ATOM 764 N ILE A 105 18.906 -36.500 -13.023 1.00 90.94 N
ATOM 765 CA ILE A 105 19.422 -36.812 -11.703 1.00 90.94 C
ATOM 766 C ILE A 105 20.812 -37.406 -11.820 1.00 90.94 C
ATOM 767 CB ILE A 105 18.484 -37.812 -10.953 1.00 90.94 C
ATOM 768 O ILE A 105 21.031 -38.375 -12.562 1.00 90.94 O
ATOM 769 CG1 ILE A 105 17.062 -37.250 -10.883 1.00 90.94 C
ATOM 770 CG2 ILE A 105 19.031 -38.094 -9.555 1.00 90.94 C
ATOM 771 CD1 ILE A 105 16.016 -38.250 -10.453 1.00 90.94 C
ATOM 772 N ASP A 106 21.797 -36.781 -11.195 1.00 87.06 N
ATOM 773 CA ASP A 106 23.141 -37.344 -11.125 1.00 87.06 C
ATOM 774 C ASP A 106 23.281 -38.312 -9.945 1.00 87.06 C
ATOM 775 CB ASP A 106 24.188 -36.250 -11.016 1.00 87.06 C
ATOM 776 O ASP A 106 23.094 -37.938 -8.797 1.00 87.06 O
ATOM 777 CG ASP A 106 25.547 -36.656 -11.531 1.00 87.06 C
ATOM 778 OD1 ASP A 106 25.859 -37.844 -11.562 1.00 87.06 O
ATOM 779 OD2 ASP A 106 26.344 -35.750 -11.906 1.00 87.06 O
ATOM 780 N GLU A 107 23.547 -39.500 -10.273 1.00 86.56 N
ATOM 781 CA GLU A 107 23.625 -40.562 -9.266 1.00 86.56 C
ATOM 782 C GLU A 107 24.672 -40.219 -8.211 1.00 86.56 C
ATOM 783 CB GLU A 107 23.922 -41.906 -9.922 1.00 86.56 C
ATOM 784 O GLU A 107 24.531 -40.625 -7.051 1.00 86.56 O
ATOM 785 CG GLU A 107 23.234 -43.094 -9.258 1.00 86.56 C
ATOM 786 CD GLU A 107 23.484 -44.406 -9.961 1.00 86.56 C
ATOM 787 OE1 GLU A 107 22.938 -45.438 -9.523 1.00 86.56 O
ATOM 788 OE2 GLU A 107 24.234 -44.406 -10.961 1.00 86.56 O
ATOM 789 N SER A 108 25.688 -39.500 -8.570 1.00 85.56 N
ATOM 790 CA SER A 108 26.766 -39.188 -7.648 1.00 85.56 C
ATOM 791 C SER A 108 26.312 -38.188 -6.590 1.00 85.56 C
ATOM 792 CB SER A 108 27.969 -38.625 -8.414 1.00 85.56 C
ATOM 793 O SER A 108 26.938 -38.062 -5.527 1.00 85.56 O
ATOM 794 OG SER A 108 27.625 -37.406 -9.070 1.00 85.56 O
ATOM 795 N ASP A 109 25.219 -37.500 -6.863 1.00 86.12 N
ATOM 796 CA ASP A 109 24.719 -36.469 -5.941 1.00 86.12 C
ATOM 797 C ASP A 109 23.797 -37.094 -4.887 1.00 86.12 C
ATOM 798 CB ASP A 109 23.984 -35.375 -6.707 1.00 86.12 C
ATOM 799 O ASP A 109 23.484 -36.438 -3.887 1.00 86.12 O
ATOM 800 CG ASP A 109 24.891 -34.594 -7.629 1.00 86.12 C
ATOM 801 OD1 ASP A 109 26.141 -34.656 -7.465 1.00 86.12 O
ATOM 802 OD2 ASP A 109 24.375 -33.875 -8.523 1.00 86.12 O
ATOM 803 N LEU A 110 23.391 -38.344 -5.113 1.00 89.25 N
ATOM 804 CA LEU A 110 22.422 -39.000 -4.223 1.00 89.25 C
ATOM 805 C LEU A 110 23.141 -39.750 -3.102 1.00 89.25 C
ATOM 806 CB LEU A 110 21.531 -39.969 -5.000 1.00 89.25 C
ATOM 807 O LEU A 110 24.156 -40.406 -3.340 1.00 89.25 O
ATOM 808 CG LEU A 110 20.672 -39.344 -6.105 1.00 89.25 C
ATOM 809 CD1 LEU A 110 20.031 -40.438 -6.953 1.00 89.25 C
ATOM 810 CD2 LEU A 110 19.594 -38.438 -5.504 1.00 89.25 C
ATOM 811 N ALA A 111 22.641 -39.625 -1.923 1.00 88.19 N
ATOM 812 CA ALA A 111 23.125 -40.438 -0.819 1.00 88.19 C
ATOM 813 C ALA A 111 22.703 -41.906 -1.006 1.00 88.19 C
ATOM 814 CB ALA A 111 22.594 -39.906 0.513 1.00 88.19 C
ATOM 815 O ALA A 111 21.719 -42.188 -1.685 1.00 88.19 O
ATOM 816 N PRO A 112 23.438 -42.844 -0.458 1.00 85.06 N
ATOM 817 CA PRO A 112 23.062 -44.281 -0.577 1.00 85.06 C
ATOM 818 C PRO A 112 21.656 -44.562 -0.051 1.00 85.06 C
ATOM 819 CB PRO A 112 24.125 -44.969 0.268 1.00 85.06 C
ATOM 820 O PRO A 112 20.969 -45.438 -0.579 1.00 85.06 O
ATOM 821 CG PRO A 112 25.188 -43.938 0.491 1.00 85.06 C
ATOM 822 CD PRO A 112 24.594 -42.594 0.232 1.00 85.06 C
ATOM 823 N THR A 113 21.234 -43.750 0.896 1.00 84.81 N
ATOM 824 CA THR A 113 19.922 -43.969 1.489 1.00 84.81 C
ATOM 825 C THR A 113 18.812 -43.531 0.529 1.00 84.81 C
ATOM 826 CB THR A 113 19.781 -43.219 2.820 1.00 84.81 C
ATOM 827 O THR A 113 17.672 -43.969 0.652 1.00 84.81 O
ATOM 828 CG2 THR A 113 20.656 -43.812 3.900 1.00 84.81 C
ATOM 829 OG1 THR A 113 20.156 -41.844 2.623 1.00 84.81 O
ATOM 830 N GLU A 114 19.188 -42.750 -0.448 1.00 87.00 N
ATOM 831 CA GLU A 114 18.219 -42.281 -1.410 1.00 87.00 C
ATOM 832 C GLU A 114 18.062 -43.250 -2.580 1.00 87.00 C
ATOM 833 CB GLU A 114 18.609 -40.875 -1.924 1.00 87.00 C
ATOM 834 O GLU A 114 17.141 -43.094 -3.389 1.00 87.00 O
ATOM 835 CG GLU A 114 18.578 -39.812 -0.855 1.00 87.00 C
ATOM 836 CD GLU A 114 18.984 -38.438 -1.375 1.00 87.00 C
ATOM 837 OE1 GLU A 114 18.266 -37.438 -1.124 1.00 87.00 O
ATOM 838 OE2 GLU A 114 20.047 -38.344 -2.039 1.00 87.00 O
ATOM 839 N ARG A 115 18.922 -44.156 -2.617 1.00 87.62 N
ATOM 840 CA ARG A 115 18.875 -45.156 -3.680 1.00 87.62 C
ATOM 841 C ARG A 115 18.344 -46.500 -3.154 1.00 87.62 C
ATOM 842 CB ARG A 115 20.266 -45.344 -4.301 1.00 87.62 C
ATOM 843 O ARG A 115 18.500 -47.531 -3.809 1.00 87.62 O
ATOM 844 CG ARG A 115 20.812 -44.094 -4.984 1.00 87.62 C
ATOM 845 CD ARG A 115 22.156 -44.375 -5.652 1.00 87.62 C
ATOM 846 NE ARG A 115 23.250 -43.719 -4.941 1.00 87.62 N
ATOM 847 NH1 ARG A 115 24.922 -44.688 -6.211 1.00 87.62 N
ATOM 848 NH2 ARG A 115 25.453 -43.219 -4.508 1.00 87.62 N
ATOM 849 CZ ARG A 115 24.531 -43.875 -5.223 1.00 87.62 C
ATOM 850 N GLN A 116 17.812 -46.406 -1.936 1.00 88.62 N
ATOM 851 CA GLN A 116 17.250 -47.594 -1.315 1.00 88.62 C
ATOM 852 C GLN A 116 15.891 -47.281 -0.689 1.00 88.62 C
ATOM 853 CB GLN A 116 18.203 -48.156 -0.259 1.00 88.62 C
ATOM 854 O GLN A 116 15.578 -46.156 -0.383 1.00 88.62 O
ATOM 855 CG GLN A 116 19.578 -48.531 -0.806 1.00 88.62 C
ATOM 856 CD GLN A 116 20.531 -49.000 0.272 1.00 88.62 C
ATOM 857 NE2 GLN A 116 21.734 -49.375 -0.128 1.00 88.62 N
ATOM 858 OE1 GLN A 116 20.172 -49.062 1.456 1.00 88.62 O
ATOM 859 N SER A 117 15.094 -48.312 -0.638 1.00 88.56 N
ATOM 860 CA SER A 117 13.805 -48.156 0.021 1.00 88.56 C
ATOM 861 C SER A 117 13.961 -47.969 1.526 1.00 88.56 C
ATOM 862 CB SER A 117 12.922 -49.375 -0.258 1.00 88.56 C
ATOM 863 O SER A 117 15.023 -48.281 2.084 1.00 88.56 O
ATOM 864 OG SER A 117 13.258 -50.469 0.602 1.00 88.56 O
ATOM 865 N PRO A 118 12.938 -47.406 2.145 1.00 84.31 N
ATOM 866 CA PRO A 118 13.023 -47.281 3.600 1.00 84.31 C
ATOM 867 C PRO A 118 13.289 -48.594 4.309 1.00 84.31 C
ATOM 868 CB PRO A 118 11.656 -46.719 3.982 1.00 84.31 C
ATOM 869 O PRO A 118 13.820 -48.625 5.418 1.00 84.31 O
ATOM 870 CG PRO A 118 11.086 -46.188 2.705 1.00 84.31 C
ATOM 871 CD PRO A 118 11.766 -46.875 1.559 1.00 84.31 C
ATOM 872 N SER A 119 12.914 -49.719 3.631 1.00 83.31 N
ATOM 873 CA SER A 119 13.148 -51.031 4.188 1.00 83.31 C
ATOM 874 C SER A 119 14.562 -51.531 3.885 1.00 83.31 C
ATOM 875 CB SER A 119 12.125 -52.031 3.643 1.00 83.31 C
ATOM 876 O SER A 119 14.953 -52.625 4.309 1.00 83.31 O
ATOM 877 OG SER A 119 11.953 -51.844 2.248 1.00 83.31 O
ATOM 878 N GLY A 120 15.375 -50.719 3.191 1.00 82.06 N
ATOM 879 CA GLY A 120 16.766 -51.062 2.930 1.00 82.06 C
ATOM 880 C GLY A 120 16.984 -51.750 1.604 1.00 82.06 C
ATOM 881 O GLY A 120 18.109 -52.125 1.259 1.00 82.06 O
ATOM 882 N ASP A 121 16.016 -52.000 0.849 1.00 86.19 N
ATOM 883 CA ASP A 121 16.141 -52.688 -0.445 1.00 86.19 C
ATOM 884 C ASP A 121 16.609 -51.688 -1.520 1.00 86.19 C
ATOM 885 CB ASP A 121 14.805 -53.312 -0.857 1.00 86.19 C
ATOM 886 O ASP A 121 16.125 -50.562 -1.600 1.00 86.19 O
ATOM 887 CG ASP A 121 14.289 -54.312 0.148 1.00 86.19 C
ATOM 888 OD1 ASP A 121 15.094 -55.094 0.708 1.00 86.19 O
ATOM 889 OD2 ASP A 121 13.062 -54.344 0.381 1.00 86.19 O
ATOM 890 N ALA A 122 17.578 -52.219 -2.344 1.00 84.69 N
ATOM 891 CA ALA A 122 18.109 -51.375 -3.408 1.00 84.69 C
ATOM 892 C ALA A 122 17.094 -51.188 -4.539 1.00 84.69 C
ATOM 893 CB ALA A 122 19.406 -51.938 -3.947 1.00 84.69 C
ATOM 894 O ALA A 122 16.391 -52.156 -4.898 1.00 84.69 O
ATOM 895 N TYR A 123 16.969 -49.969 -5.090 1.00 86.44 N
ATOM 896 CA TYR A 123 16.094 -49.750 -6.242 1.00 86.44 C
ATOM 897 C TYR A 123 16.719 -50.312 -7.512 1.00 86.44 C
ATOM 898 CB TYR A 123 15.828 -48.250 -6.422 1.00 86.44 C
ATOM 899 O TYR A 123 17.922 -50.188 -7.742 1.00 86.44 O
ATOM 900 CG TYR A 123 15.070 -47.625 -5.270 1.00 86.44 C
ATOM 901 CD1 TYR A 123 13.984 -48.281 -4.691 1.00 86.44 C
ATOM 902 CD2 TYR A 123 15.445 -46.406 -4.758 1.00 86.44 C
ATOM 903 CE1 TYR A 123 13.289 -47.719 -3.629 1.00 86.44 C
ATOM 904 CE2 TYR A 123 14.758 -45.812 -3.697 1.00 86.44 C
ATOM 905 OH TYR A 123 12.992 -45.906 -2.090 1.00 86.44 O
ATOM 906 CZ TYR A 123 13.680 -46.469 -3.141 1.00 86.44 C
ATOM 907 N ALA A 124 15.898 -51.000 -8.148 1.00 81.44 N
ATOM 908 CA ALA A 124 16.359 -51.531 -9.422 1.00 81.44 C
ATOM 909 C ALA A 124 16.406 -50.469 -10.500 1.00 81.44 C
ATOM 910 CB ALA A 124 15.453 -52.688 -9.852 1.00 81.44 C
ATOM 911 O ALA A 124 15.391 -49.812 -10.781 1.00 81.44 O
ATOM 912 N ALA A 125 17.562 -50.281 -11.078 1.00 81.69 N
ATOM 913 CA ALA A 125 17.719 -49.375 -12.211 1.00 81.69 C
ATOM 914 C ALA A 125 17.031 -48.031 -11.945 1.00 81.69 C
ATOM 915 CB ALA A 125 17.156 -50.000 -13.484 1.00 81.69 C
ATOM 916 O ALA A 125 16.125 -47.656 -12.680 1.00 81.69 O
ATOM 917 N PHE A 126 17.422 -47.344 -10.945 1.00 88.00 N
ATOM 918 CA PHE A 126 16.859 -46.031 -10.570 1.00 88.00 C
ATOM 919 C PHE A 126 16.797 -45.094 -11.781 1.00 88.00 C
ATOM 920 CB PHE A 126 17.703 -45.406 -9.461 1.00 88.00 C
ATOM 921 O PHE A 126 17.797 -44.906 -12.484 1.00 88.00 O
ATOM 922 CG PHE A 126 17.062 -44.188 -8.836 1.00 88.00 C
ATOM 923 CD1 PHE A 126 17.406 -42.906 -9.250 1.00 88.00 C
ATOM 924 CD2 PHE A 126 16.109 -44.344 -7.836 1.00 88.00 C
ATOM 925 CE1 PHE A 126 16.812 -41.781 -8.672 1.00 88.00 C
ATOM 926 CE2 PHE A 126 15.508 -43.219 -7.254 1.00 88.00 C
ATOM 927 CZ PHE A 126 15.859 -41.938 -7.676 1.00 88.00 C
ATOM 928 N PRO A 127 15.555 -44.625 -12.102 1.00 88.50 N
ATOM 929 CA PRO A 127 15.422 -43.750 -13.258 1.00 88.50 C
ATOM 930 C PRO A 127 16.172 -42.438 -13.078 1.00 88.50 C
ATOM 931 CB PRO A 127 13.914 -43.500 -13.352 1.00 88.50 C
ATOM 932 O PRO A 127 15.883 -41.688 -12.148 1.00 88.50 O
ATOM 933 CG PRO A 127 13.312 -44.562 -12.469 1.00 88.50 C
ATOM 934 CD PRO A 127 14.336 -44.969 -11.461 1.00 88.50 C
ATOM 935 N LEU A 128 17.094 -42.062 -13.938 1.00 89.38 N
ATOM 936 CA LEU A 128 17.922 -40.875 -13.812 1.00 89.38 C
ATOM 937 C LEU A 128 17.359 -39.719 -14.648 1.00 89.38 C
ATOM 938 CB LEU A 128 19.359 -41.156 -14.234 1.00 89.38 C
ATOM 939 O LEU A 128 17.844 -38.594 -14.555 1.00 89.38 O
ATOM 940 CG LEU A 128 20.109 -42.188 -13.391 1.00 89.38 C
ATOM 941 CD1 LEU A 128 21.469 -42.500 -14.023 1.00 89.38 C
ATOM 942 CD2 LEU A 128 20.297 -41.688 -11.961 1.00 89.38 C
ATOM 943 N GLN A 129 16.359 -39.906 -15.414 1.00 89.44 N
ATOM 944 CA GLN A 129 15.664 -38.906 -16.203 1.00 89.44 C
ATOM 945 C GLN A 129 16.656 -38.094 -17.031 1.00 89.44 C
ATOM 946 CB GLN A 129 14.852 -37.969 -15.289 1.00 89.44 C
ATOM 947 O GLN A 129 16.562 -36.844 -17.062 1.00 89.44 O
ATOM 948 CG GLN A 129 13.703 -38.688 -14.578 1.00 89.44 C
ATOM 949 CD GLN A 129 12.828 -37.719 -13.789 1.00 89.44 C
ATOM 950 NE2 GLN A 129 11.516 -37.875 -13.883 1.00 89.44 N
ATOM 951 OE1 GLN A 129 13.336 -36.812 -13.102 1.00 89.44 O
ATOM 952 N THR A 130 17.594 -38.656 -17.625 1.00 89.19 N
ATOM 953 CA THR A 130 18.641 -38.000 -18.391 1.00 89.19 C
ATOM 954 C THR A 130 18.094 -37.375 -19.672 1.00 89.19 C
ATOM 955 CB THR A 130 19.781 -38.969 -18.734 1.00 89.19 C
ATOM 956 O THR A 130 18.734 -36.500 -20.281 1.00 89.19 O
ATOM 957 CG2 THR A 130 20.750 -39.156 -17.578 1.00 89.19 C
ATOM 958 OG1 THR A 130 19.203 -40.250 -19.062 1.00 89.19 O
ATOM 959 N ASN A 131 16.875 -37.750 -20.047 1.00 90.38 N
ATOM 960 CA ASN A 131 16.297 -37.250 -21.297 1.00 90.38 C
ATOM 961 C ASN A 131 15.242 -36.188 -21.031 1.00 90.38 C
ATOM 962 CB ASN A 131 15.680 -38.406 -22.094 1.00 90.38 C
ATOM 963 O ASN A 131 14.516 -35.781 -21.953 1.00 90.38 O
ATOM 964 CG ASN A 131 16.703 -39.438 -22.500 1.00 90.38 C
ATOM 965 ND2 ASN A 131 16.297 -40.719 -22.547 1.00 90.38 N
ATOM 966 OD1 ASN A 131 17.859 -39.125 -22.766 1.00 90.38 O
ATOM 967 N VAL A 132 15.070 -35.781 -19.812 1.00 94.12 N
ATOM 968 CA VAL A 132 14.070 -34.781 -19.469 1.00 94.12 C
ATOM 969 C VAL A 132 14.711 -33.375 -19.438 1.00 94.12 C
ATOM 970 CB VAL A 132 13.422 -35.062 -18.094 1.00 94.12 C
ATOM 971 O VAL A 132 15.703 -33.156 -18.750 1.00 94.12 O
ATOM 972 CG1 VAL A 132 12.289 -34.094 -17.797 1.00 94.12 C
ATOM 973 CG2 VAL A 132 12.906 -36.500 -18.062 1.00 94.12 C
ATOM 974 N ARG A 133 14.219 -32.438 -20.234 1.00 94.88 N
ATOM 975 CA ARG A 133 14.781 -31.109 -20.344 1.00 94.88 C
ATOM 976 C ARG A 133 13.688 -30.047 -20.406 1.00 94.88 C
ATOM 977 CB ARG A 133 15.672 -31.000 -21.578 1.00 94.88 C
ATOM 978 O ARG A 133 12.508 -30.375 -20.578 1.00 94.88 O
ATOM 979 CG ARG A 133 14.930 -31.188 -22.891 1.00 94.88 C
ATOM 980 CD ARG A 133 15.875 -31.219 -24.094 1.00 94.88 C
ATOM 981 NE ARG A 133 15.148 -31.250 -25.359 1.00 94.88 N
ATOM 982 NH1 ARG A 133 17.047 -31.172 -26.672 1.00 94.88 N
ATOM 983 NH2 ARG A 133 14.961 -31.281 -27.641 1.00 94.88 N
ATOM 984 CZ ARG A 133 15.719 -31.234 -26.547 1.00 94.88 C
ATOM 985 N TYR A 134 14.023 -28.828 -20.156 1.00 96.50 N
ATOM 986 CA TYR A 134 13.031 -27.766 -20.203 1.00 96.50 C
ATOM 987 C TYR A 134 13.672 -26.453 -20.656 1.00 96.50 C
ATOM 988 CB TYR A 134 12.383 -27.578 -18.828 1.00 96.50 C
ATOM 989 O TYR A 134 14.891 -26.281 -20.578 1.00 96.50 O
ATOM 990 CG TYR A 134 13.367 -27.219 -17.734 1.00 96.50 C
ATOM 991 CD1 TYR A 134 14.062 -28.203 -17.047 1.00 96.50 C
ATOM 992 CD2 TYR A 134 13.602 -25.891 -17.391 1.00 96.50 C
ATOM 993 CE1 TYR A 134 14.969 -27.875 -16.047 1.00 96.50 C
ATOM 994 CE2 TYR A 134 14.500 -25.547 -16.391 1.00 96.50 C
ATOM 995 OH TYR A 134 16.078 -26.219 -14.727 1.00 96.50 O
ATOM 996 CZ TYR A 134 15.180 -26.547 -15.719 1.00 96.50 C
ATOM 997 N ARG A 135 12.875 -25.531 -21.203 1.00 95.69 N
ATOM 998 CA ARG A 135 13.195 -24.172 -21.609 1.00 95.69 C
ATOM 999 C ARG A 135 12.086 -23.203 -21.203 1.00 95.69 C
ATOM 1000 CB ARG A 135 13.422 -24.094 -23.125 1.00 95.69 C
ATOM 1001 O ARG A 135 10.930 -23.594 -21.078 1.00 95.69 O
ATOM 1002 CG ARG A 135 14.875 -24.266 -23.547 1.00 95.69 C
ATOM 1003 CD ARG A 135 15.047 -24.141 -25.047 1.00 95.69 C
ATOM 1004 NE ARG A 135 15.305 -22.766 -25.453 1.00 95.69 N
ATOM 1005 NH1 ARG A 135 15.273 -23.188 -27.719 1.00 95.69 N
ATOM 1006 NH2 ARG A 135 15.641 -21.062 -26.953 1.00 95.69 N
ATOM 1007 CZ ARG A 135 15.406 -22.344 -26.703 1.00 95.69 C
ATOM 1008 N VAL A 136 12.477 -21.984 -20.906 1.00 96.31 N
ATOM 1009 CA VAL A 136 11.500 -20.984 -20.500 1.00 96.31 C
ATOM 1010 C VAL A 136 11.656 -19.719 -21.328 1.00 96.31 C
ATOM 1011 CB VAL A 136 11.633 -20.641 -18.984 1.00 96.31 C
ATOM 1012 O VAL A 136 12.766 -19.219 -21.500 1.00 96.31 O
ATOM 1013 CG1 VAL A 136 10.547 -19.656 -18.562 1.00 96.31 C
ATOM 1014 CG2 VAL A 136 11.562 -21.922 -18.141 1.00 96.31 C
ATOM 1015 N PHE A 137 10.539 -19.219 -21.812 1.00 95.50 N
ATOM 1016 CA PHE A 137 10.492 -18.000 -22.594 1.00 95.50 C
ATOM 1017 C PHE A 137 9.633 -16.953 -21.906 1.00 95.50 C
ATOM 1018 CB PHE A 137 9.953 -18.266 -24.000 1.00 95.50 C
ATOM 1019 O PHE A 137 8.828 -17.281 -21.016 1.00 95.50 O
ATOM 1020 CG PHE A 137 10.656 -19.391 -24.719 1.00 95.50 C
ATOM 1021 CD1 PHE A 137 11.969 -19.250 -25.141 1.00 95.50 C
ATOM 1022 CD2 PHE A 137 10.008 -20.594 -24.938 1.00 95.50 C
ATOM 1023 CE1 PHE A 137 12.625 -20.281 -25.812 1.00 95.50 C
ATOM 1024 CE2 PHE A 137 10.656 -21.641 -25.594 1.00 95.50 C
ATOM 1025 CZ PHE A 137 11.961 -21.484 -26.031 1.00 95.50 C
ATOM 1026 N VAL A 138 9.914 -15.688 -22.203 1.00 94.50 N
ATOM 1027 CA VAL A 138 9.078 -14.602 -21.703 1.00 94.50 C
ATOM 1028 C VAL A 138 8.664 -13.695 -22.859 1.00 94.50 C
ATOM 1029 CB VAL A 138 9.797 -13.789 -20.609 1.00 94.50 C
ATOM 1030 O VAL A 138 9.391 -13.570 -23.844 1.00 94.50 O
ATOM 1031 CG1 VAL A 138 10.969 -13.000 -21.203 1.00 94.50 C
ATOM 1032 CG2 VAL A 138 8.820 -12.852 -19.906 1.00 94.50 C
ATOM 1033 N ARG A 139 7.477 -13.227 -22.812 1.00 92.44 N
ATOM 1034 CA ARG A 139 7.012 -12.188 -23.734 1.00 92.44 C
ATOM 1035 C ARG A 139 6.109 -11.195 -23.016 1.00 92.44 C
ATOM 1036 CB ARG A 139 6.266 -12.812 -24.922 1.00 92.44 C
ATOM 1037 O ARG A 139 5.469 -11.531 -22.016 1.00 92.44 O
ATOM 1038 CG ARG A 139 4.891 -13.352 -24.562 1.00 92.44 C
ATOM 1039 CD ARG A 139 4.141 -13.836 -25.797 1.00 92.44 C
ATOM 1040 NE ARG A 139 2.787 -14.273 -25.469 1.00 92.44 N
ATOM 1041 NH1 ARG A 139 2.146 -14.633 -27.656 1.00 92.44 N
ATOM 1042 NH2 ARG A 139 0.669 -15.023 -25.953 1.00 92.44 N
ATOM 1043 CZ ARG A 139 1.871 -14.641 -26.359 1.00 92.44 C
ATOM 1044 N ASP A 140 6.137 -10.031 -23.500 1.00 88.56 N
ATOM 1045 CA ASP A 140 5.297 -9.000 -22.922 1.00 88.56 C
ATOM 1046 C ASP A 140 3.818 -9.273 -23.188 1.00 88.56 C
ATOM 1047 CB ASP A 140 5.680 -7.621 -23.469 1.00 88.56 C
ATOM 1048 O ASP A 140 3.463 -9.859 -24.203 1.00 88.56 O
ATOM 1049 CG ASP A 140 5.016 -6.477 -22.719 1.00 88.56 C
ATOM 1050 OD1 ASP A 140 4.691 -6.637 -21.516 1.00 88.56 O
ATOM 1051 OD2 ASP A 140 4.812 -5.410 -23.328 1.00 88.56 O
ATOM 1052 N ASP A 141 2.998 -9.000 -22.156 1.00 87.06 N
ATOM 1053 CA ASP A 141 1.559 -9.125 -22.344 1.00 87.06 C
ATOM 1054 C ASP A 141 1.005 -7.938 -23.125 1.00 87.06 C
ATOM 1055 CB ASP A 141 0.839 -9.258 -21.000 1.00 87.06 C
ATOM 1056 O ASP A 141 1.763 -7.070 -23.578 1.00 87.06 O
ATOM 1057 CG ASP A 141 0.921 -7.996 -20.172 1.00 87.06 C
ATOM 1058 OD1 ASP A 141 2.010 -7.387 -20.078 1.00 87.06 O
ATOM 1059 OD2 ASP A 141 -0.112 -7.609 -19.578 1.00 87.06 O
ATOM 1060 N GLU A 142 -0.258 -7.965 -23.438 1.00 81.31 N
ATOM 1061 CA GLU A 142 -0.898 -6.852 -24.141 1.00 81.31 C
ATOM 1062 C GLU A 142 -1.190 -5.699 -23.172 1.00 81.31 C
ATOM 1063 CB GLU A 142 -2.189 -7.312 -24.812 1.00 81.31 C
ATOM 1064 O GLU A 142 -1.961 -5.855 -22.234 1.00 81.31 O
ATOM 1065 CG GLU A 142 -1.972 -7.980 -26.172 1.00 81.31 C
ATOM 1066 CD GLU A 142 -3.088 -8.938 -26.547 1.00 81.31 C
ATOM 1067 OE1 GLU A 142 -2.967 -9.625 -27.594 1.00 81.31 O
ATOM 1068 OE2 GLU A 142 -4.090 -9.000 -25.797 1.00 81.31 O
ATOM 1069 N ASP A 143 -0.450 -4.695 -23.375 1.00 78.25 N
ATOM 1070 CA ASP A 143 -0.695 -3.520 -22.547 1.00 78.25 C
ATOM 1071 C ASP A 143 -0.706 -2.248 -23.391 1.00 78.25 C
ATOM 1072 CB ASP A 143 0.360 -3.410 -21.438 1.00 78.25 C
ATOM 1073 O ASP A 143 -1.007 -2.291 -24.578 1.00 78.25 O
ATOM 1074 CG ASP A 143 1.781 -3.430 -21.984 1.00 78.25 C
ATOM 1075 OD1 ASP A 143 1.998 -3.049 -23.141 1.00 78.25 O
ATOM 1076 OD2 ASP A 143 2.691 -3.834 -21.219 1.00 78.25 O
ATOM 1077 N ALA A 144 -0.468 -1.033 -22.906 1.00 70.62 N
ATOM 1078 CA ALA A 144 -0.708 0.239 -23.578 1.00 70.62 C
ATOM 1079 C ALA A 144 0.293 0.458 -24.719 1.00 70.62 C
ATOM 1080 CB ALA A 144 -0.641 1.393 -22.578 1.00 70.62 C
ATOM 1081 O ALA A 144 -0.000 1.161 -25.688 1.00 70.62 O
ATOM 1082 N THR A 145 1.469 -0.204 -24.594 1.00 73.25 N
ATOM 1083 CA THR A 145 2.492 -0.032 -25.609 1.00 73.25 C
ATOM 1084 C THR A 145 2.490 -1.210 -26.578 1.00 73.25 C
ATOM 1085 CB THR A 145 3.891 0.117 -24.984 1.00 73.25 C
ATOM 1086 O THR A 145 2.166 -2.336 -26.203 1.00 73.25 O
ATOM 1087 CG2 THR A 145 3.969 1.359 -24.109 1.00 73.25 C
ATOM 1088 OG1 THR A 145 4.176 -1.040 -24.188 1.00 73.25 O
ATOM 1089 N THR A 146 2.754 -0.911 -27.875 1.00 74.44 N
ATOM 1090 CA THR A 146 2.730 -1.958 -28.891 1.00 74.44 C
ATOM 1091 C THR A 146 4.090 -2.645 -29.000 1.00 74.44 C
ATOM 1092 CB THR A 146 2.334 -1.394 -30.281 1.00 74.44 C
ATOM 1093 O THR A 146 4.199 -3.742 -29.547 1.00 74.44 O
ATOM 1094 CG2 THR A 146 0.868 -0.974 -30.297 1.00 74.44 C
ATOM 1095 OG1 THR A 146 3.150 -0.253 -30.562 1.00 74.44 O
ATOM 1096 N SER A 147 5.059 -1.970 -28.375 1.00 78.56 N
ATOM 1097 CA SER A 147 6.371 -2.607 -28.422 1.00 78.56 C
ATOM 1098 C SER A 147 6.445 -3.777 -27.438 1.00 78.56 C
ATOM 1099 CB SER A 147 7.469 -1.595 -28.094 1.00 78.56 C
ATOM 1100 O SER A 147 6.148 -3.623 -26.250 1.00 78.56 O
ATOM 1101 OG SER A 147 8.570 -2.227 -27.469 1.00 78.56 O
ATOM 1102 N GLY A 148 6.816 -4.918 -27.953 1.00 81.88 N
ATOM 1103 CA GLY A 148 6.910 -6.102 -27.109 1.00 81.88 C
ATOM 1104 C GLY A 148 8.062 -6.043 -26.125 1.00 81.88 C
ATOM 1105 O GLY A 148 8.258 -6.969 -25.344 1.00 81.88 O
ATOM 1106 N LEU A 149 8.805 -4.914 -26.094 1.00 85.69 N
ATOM 1107 CA LEU A 149 9.922 -4.809 -25.172 1.00 85.69 C
ATOM 1108 C LEU A 149 9.641 -3.764 -24.094 1.00 85.69 C
ATOM 1109 CB LEU A 149 11.211 -4.453 -25.922 1.00 85.69 C
ATOM 1110 O LEU A 149 10.430 -3.605 -23.156 1.00 85.69 O
ATOM 1111 CG LEU A 149 11.750 -5.520 -26.875 1.00 85.69 C
ATOM 1112 CD1 LEU A 149 12.859 -4.930 -27.750 1.00 85.69 C
ATOM 1113 CD2 LEU A 149 12.266 -6.727 -26.094 1.00 85.69 C
ATOM 1114 N ASP A 150 8.516 -3.088 -24.250 1.00 81.94 N
ATOM 1115 CA ASP A 150 8.109 -2.076 -23.281 1.00 81.94 C
ATOM 1116 C ASP A 150 6.926 -2.559 -22.453 1.00 81.94 C
ATOM 1117 CB ASP A 150 7.766 -0.764 -23.984 1.00 81.94 C
ATOM 1118 O ASP A 150 5.848 -2.814 -22.984 1.00 81.94 O
ATOM 1119 CG ASP A 150 8.797 0.324 -23.750 1.00 81.94 C
ATOM 1120 OD1 ASP A 150 9.602 0.214 -22.797 1.00 81.94 O
ATOM 1121 OD2 ASP A 150 8.812 1.301 -24.531 1.00 81.94 O
ATOM 1122 N ASP A 151 7.137 -2.746 -21.156 1.00 83.44 N
ATOM 1123 CA ASP A 151 6.105 -3.176 -20.219 1.00 83.44 C
ATOM 1124 C ASP A 151 5.570 -1.994 -19.406 1.00 83.44 C
ATOM 1125 CB ASP A 151 6.652 -4.250 -19.266 1.00 83.44 C
ATOM 1126 O ASP A 151 6.332 -1.307 -18.719 1.00 83.44 O
ATOM 1127 CG ASP A 151 5.801 -4.438 -18.031 1.00 83.44 C
ATOM 1128 OD1 ASP A 151 4.562 -4.262 -18.109 1.00 83.44 O
ATOM 1129 OD2 ASP A 151 6.367 -4.762 -16.969 1.00 83.44 O
ATOM 1130 N ASP A 152 4.273 -1.826 -19.531 1.00 71.75 N
ATOM 1131 CA ASP A 152 3.684 -0.658 -18.891 1.00 71.75 C
ATOM 1132 C ASP A 152 2.900 -1.059 -17.641 1.00 71.75 C
ATOM 1133 CB ASP A 152 2.773 0.095 -19.859 1.00 71.75 C
ATOM 1134 O ASP A 152 2.576 -0.211 -16.797 1.00 71.75 O
ATOM 1135 CG ASP A 152 3.545 0.868 -20.922 1.00 71.75 C
ATOM 1136 OD1 ASP A 152 4.711 1.248 -20.656 1.00 71.75 O
ATOM 1137 OD2 ASP A 152 2.982 1.103 -22.000 1.00 71.75 O
ATOM 1138 N ASN A 153 2.562 -2.318 -17.469 1.00 72.38 N
ATOM 1139 CA ASN A 153 1.644 -2.668 -16.391 1.00 72.38 C
ATOM 1140 C ASN A 153 2.283 -3.637 -15.406 1.00 72.38 C
ATOM 1141 CB ASN A 153 0.352 -3.262 -16.969 1.00 72.38 C
ATOM 1142 O ASN A 153 1.633 -4.082 -14.461 1.00 72.38 O
ATOM 1143 CG ASN A 153 0.577 -4.590 -17.656 1.00 72.38 C
ATOM 1144 ND2 ASN A 153 -0.480 -5.137 -18.250 1.00 72.38 N
ATOM 1145 OD1 ASN A 153 1.690 -5.121 -17.672 1.00 72.38 O
ATOM 1146 N GLY A 154 3.564 -3.973 -15.609 1.00 77.56 N
ATOM 1147 CA GLY A 154 4.277 -4.836 -14.688 1.00 77.56 C
ATOM 1148 C GLY A 154 3.881 -6.297 -14.805 1.00 77.56 C
ATOM 1149 O GLY A 154 4.043 -7.066 -13.852 1.00 77.56 O
ATOM 1150 N GLN A 155 3.230 -6.680 -15.961 1.00 84.00 N
ATOM 1151 CA GLN A 155 2.830 -8.062 -16.188 1.00 84.00 C
ATOM 1152 C GLN A 155 3.477 -8.617 -17.469 1.00 84.00 C
ATOM 1153 CB GLN A 155 1.309 -8.172 -16.281 1.00 84.00 C
ATOM 1154 O GLN A 155 3.604 -7.906 -18.453 1.00 84.00 O
ATOM 1155 CG GLN A 155 0.579 -7.703 -15.039 1.00 84.00 C
ATOM 1156 CD GLN A 155 -0.929 -7.691 -15.203 1.00 84.00 C
ATOM 1157 NE2 GLN A 155 -1.622 -7.008 -14.297 1.00 84.00 N
ATOM 1158 OE1 GLN A 155 -1.467 -8.289 -16.141 1.00 84.00 O
ATOM 1159 N VAL A 156 3.943 -9.836 -17.406 1.00 90.38 N
ATOM 1160 CA VAL A 156 4.543 -10.492 -18.562 1.00 90.38 C
ATOM 1161 C VAL A 156 4.105 -11.961 -18.609 1.00 90.38 C
ATOM 1162 CB VAL A 156 6.082 -10.398 -18.531 1.00 90.38 C
ATOM 1163 O VAL A 156 3.793 -12.547 -17.562 1.00 90.38 O
ATOM 1164 CG1 VAL A 156 6.539 -8.953 -18.734 1.00 90.38 C
ATOM 1165 CG2 VAL A 156 6.629 -10.961 -17.219 1.00 90.38 C
ATOM 1166 N TRP A 157 4.062 -12.539 -19.812 1.00 93.06 N
ATOM 1167 CA TRP A 157 3.789 -13.961 -19.984 1.00 93.06 C
ATOM 1168 C TRP A 157 5.074 -14.781 -19.906 1.00 93.06 C
ATOM 1169 CB TRP A 157 3.096 -14.211 -21.328 1.00 93.06 C
ATOM 1170 O TRP A 157 6.043 -14.492 -20.609 1.00 93.06 O
ATOM 1171 CG TRP A 157 1.650 -13.812 -21.359 1.00 93.06 C
ATOM 1172 CD1 TRP A 157 1.104 -12.727 -21.984 1.00 93.06 C
ATOM 1173 CD2 TRP A 157 0.567 -14.492 -20.719 1.00 93.06 C
ATOM 1174 CE2 TRP A 157 -0.610 -13.766 -21.000 1.00 93.06 C
ATOM 1175 CE3 TRP A 157 0.477 -15.648 -19.922 1.00 93.06 C
ATOM 1176 NE1 TRP A 157 -0.255 -12.695 -21.766 1.00 93.06 N
ATOM 1177 CH2 TRP A 157 -1.923 -15.289 -19.750 1.00 93.06 C
ATOM 1178 CZ2 TRP A 157 -1.863 -14.156 -20.516 1.00 93.06 C
ATOM 1179 CZ3 TRP A 157 -0.771 -16.031 -19.453 1.00 93.06 C
ATOM 1180 N LEU A 158 5.105 -15.773 -19.062 1.00 94.94 N
ATOM 1181 CA LEU A 158 6.152 -16.781 -19.047 1.00 94.94 C
ATOM 1182 C LEU A 158 5.680 -18.062 -19.734 1.00 94.94 C
ATOM 1183 CB LEU A 158 6.578 -17.094 -17.609 1.00 94.94 C
ATOM 1184 O LEU A 158 4.582 -18.547 -19.453 1.00 94.94 O
ATOM 1185 CG LEU A 158 7.906 -16.484 -17.141 1.00 94.94 C
ATOM 1186 CD1 LEU A 158 7.797 -16.016 -15.703 1.00 94.94 C
ATOM 1187 CD2 LEU A 158 9.039 -17.500 -17.297 1.00 94.94 C
ATOM 1188 N ILE A 159 6.438 -18.547 -20.656 1.00 95.50 N
ATOM 1189 CA ILE A 159 6.148 -19.797 -21.344 1.00 95.50 C
ATOM 1190 C ILE A 159 7.203 -20.844 -20.984 1.00 95.50 C
ATOM 1191 CB ILE A 159 6.086 -19.609 -22.875 1.00 95.50 C
ATOM 1192 O ILE A 159 8.359 -20.719 -21.391 1.00 95.50 O
ATOM 1193 CG1 ILE A 159 5.074 -18.516 -23.234 1.00 95.50 C
ATOM 1194 CG2 ILE A 159 5.742 -20.922 -23.578 1.00 95.50 C
ATOM 1195 CD1 ILE A 159 5.688 -17.297 -23.906 1.00 95.50 C
ATOM 1196 N ALA A 160 6.801 -21.828 -20.219 1.00 96.75 N
ATOM 1197 CA ALA A 160 7.695 -22.922 -19.828 1.00 96.75 C
ATOM 1198 C ALA A 160 7.418 -24.172 -20.656 1.00 96.75 C
ATOM 1199 CB ALA A 160 7.551 -23.219 -18.344 1.00 96.75 C
ATOM 1200 O ALA A 160 6.277 -24.625 -20.734 1.00 96.75 O
ATOM 1201 N VAL A 161 8.461 -24.703 -21.250 1.00 95.94 N
ATOM 1202 CA VAL A 161 8.367 -25.891 -22.094 1.00 95.94 C
ATOM 1203 C VAL A 161 9.188 -27.016 -21.484 1.00 95.94 C
ATOM 1204 CB VAL A 161 8.844 -25.609 -23.531 1.00 95.94 C
ATOM 1205 O VAL A 161 10.375 -26.859 -21.203 1.00 95.94 O
ATOM 1206 CG1 VAL A 161 8.648 -26.828 -24.422 1.00 95.94 C
ATOM 1207 CG2 VAL A 161 8.109 -24.406 -24.109 1.00 95.94 C
ATOM 1208 N GLY A 162 8.508 -28.172 -21.172 1.00 95.62 N
ATOM 1209 CA GLY A 162 9.172 -29.406 -20.781 1.00 95.62 C
ATOM 1210 C GLY A 162 9.109 -30.484 -21.844 1.00 95.62 C
ATOM 1211 O GLY A 162 8.086 -30.641 -22.500 1.00 95.62 O
ATOM 1212 N GLU A 163 10.297 -31.172 -22.047 1.00 93.88 N
ATOM 1213 CA GLU A 163 10.359 -32.219 -23.078 1.00 93.88 C
ATOM 1214 C GLU A 163 11.086 -33.438 -22.562 1.00 93.88 C
ATOM 1215 CB GLU A 163 11.055 -31.688 -24.328 1.00 93.88 C
ATOM 1216 O GLU A 163 11.930 -33.375 -21.672 1.00 93.88 O
ATOM 1217 CG GLU A 163 10.227 -30.672 -25.109 1.00 93.88 C
ATOM 1218 CD GLU A 163 10.867 -30.266 -26.422 1.00 93.88 C
ATOM 1219 OE1 GLU A 163 10.195 -29.609 -27.250 1.00 93.88 O
ATOM 1220 OE2 GLU A 163 12.062 -30.578 -26.625 1.00 93.88 O
ATOM 1221 N VAL A 164 10.617 -34.562 -22.984 1.00 92.88 N
ATOM 1222 CA VAL A 164 11.375 -35.812 -22.906 1.00 92.88 C
ATOM 1223 C VAL A 164 11.836 -36.250 -24.297 1.00 92.88 C
ATOM 1224 CB VAL A 164 10.539 -36.938 -22.250 1.00 92.88 C
ATOM 1225 O VAL A 164 11.016 -36.562 -25.156 1.00 92.88 O
ATOM 1226 CG1 VAL A 164 11.375 -38.219 -22.109 1.00 92.88 C
ATOM 1227 CG2 VAL A 164 10.000 -36.500 -20.891 1.00 92.88 C
ATOM 1228 N VAL A 165 13.141 -36.281 -24.469 1.00 89.44 N
ATOM 1229 CA VAL A 165 13.719 -36.531 -25.781 1.00 89.44 C
ATOM 1230 C VAL A 165 13.477 -37.969 -26.203 1.00 89.44 C
ATOM 1231 CB VAL A 165 15.234 -36.219 -25.797 1.00 89.44 C
ATOM 1232 O VAL A 165 13.656 -38.906 -25.406 1.00 89.44 O
ATOM 1233 CG1 VAL A 165 15.766 -36.188 -27.234 1.00 89.44 C
ATOM 1234 CG2 VAL A 165 15.523 -34.906 -25.078 1.00 89.44 C
ATOM 1235 N GLY A 166 12.859 -38.156 -27.359 1.00 79.56 N
ATOM 1236 CA GLY A 166 12.641 -39.469 -27.922 1.00 79.56 C
ATOM 1237 C GLY A 166 13.695 -39.875 -28.938 1.00 79.56 C
ATOM 1238 O GLY A 166 14.828 -39.375 -28.891 1.00 79.56 O
ATOM 1239 N ARG A 167 13.352 -40.750 -29.703 1.00 75.88 N
ATOM 1240 CA ARG A 167 14.258 -41.250 -30.734 1.00 75.88 C
ATOM 1241 C ARG A 167 14.516 -40.219 -31.797 1.00 75.88 C
ATOM 1242 CB ARG A 167 13.680 -42.531 -31.375 1.00 75.88 C
ATOM 1243 O ARG A 167 13.664 -39.344 -32.062 1.00 75.88 O
ATOM 1244 CG ARG A 167 13.906 -43.781 -30.562 1.00 75.88 C
ATOM 1245 CD ARG A 167 13.398 -45.031 -31.281 1.00 75.88 C
ATOM 1246 NE ARG A 167 13.594 -46.250 -30.484 1.00 75.88 N
ATOM 1247 NH1 ARG A 167 12.711 -47.656 -32.062 1.00 75.88 N
ATOM 1248 NH2 ARG A 167 13.492 -48.500 -30.078 1.00 75.88 N
ATOM 1249 CZ ARG A 167 13.266 -47.469 -30.875 1.00 75.88 C
ATOM 1250 N ASP A 168 15.711 -40.312 -32.406 1.00 71.62 N
ATOM 1251 CA ASP A 168 16.078 -39.344 -33.438 1.00 71.62 C
ATOM 1252 C ASP A 168 15.086 -39.375 -34.594 1.00 71.62 C
ATOM 1253 CB ASP A 168 17.484 -39.625 -33.938 1.00 71.62 C
ATOM 1254 O ASP A 168 14.625 -40.438 -35.000 1.00 71.62 O
ATOM 1255 CG ASP A 168 18.578 -39.062 -33.062 1.00 71.62 C
ATOM 1256 OD1 ASP A 168 18.281 -38.188 -32.219 1.00 71.62 O
ATOM 1257 OD2 ASP A 168 19.750 -39.469 -33.219 1.00 71.62 O
ATOM 1258 N GLY A 169 14.625 -38.344 -35.000 1.00 72.56 N
ATOM 1259 CA GLY A 169 13.695 -38.188 -36.094 1.00 72.56 C
ATOM 1260 C GLY A 169 12.273 -37.906 -35.656 1.00 72.56 C
ATOM 1261 O GLY A 169 11.445 -37.469 -36.469 1.00 72.56 O
ATOM 1262 N SER A 170 12.016 -38.281 -34.406 1.00 79.94 N
ATOM 1263 CA SER A 170 10.688 -37.969 -33.875 1.00 79.94 C
ATOM 1264 C SER A 170 10.711 -36.781 -32.938 1.00 79.94 C
ATOM 1265 CB SER A 170 10.109 -39.188 -33.156 1.00 79.94 C
ATOM 1266 O SER A 170 11.742 -36.500 -32.312 1.00 79.94 O
ATOM 1267 OG SER A 170 10.891 -39.531 -32.031 1.00 79.94 O
ATOM 1268 N ARG A 171 9.680 -36.094 -33.000 1.00 86.88 N
ATOM 1269 CA ARG A 171 9.578 -34.969 -32.062 1.00 86.88 C
ATOM 1270 C ARG A 171 9.477 -35.500 -30.625 1.00 86.88 C
ATOM 1271 CB ARG A 171 8.367 -34.094 -32.375 1.00 86.88 C
ATOM 1272 O ARG A 171 8.930 -36.562 -30.391 1.00 86.88 O
ATOM 1273 CG ARG A 171 8.547 -33.219 -33.625 1.00 86.88 C
ATOM 1274 CD ARG A 171 7.328 -32.344 -33.875 1.00 86.88 C
ATOM 1275 NE ARG A 171 7.336 -31.156 -33.031 1.00 86.88 N
ATOM 1276 NH1 ARG A 171 5.379 -30.281 -33.906 1.00 86.88 N
ATOM 1277 NH2 ARG A 171 6.516 -29.156 -32.250 1.00 86.88 N
ATOM 1278 CZ ARG A 171 6.410 -30.203 -33.062 1.00 86.88 C
ATOM 1279 N PRO A 172 10.016 -34.719 -29.719 1.00 88.62 N
ATOM 1280 CA PRO A 172 9.953 -35.125 -28.312 1.00 88.62 C
ATOM 1281 C PRO A 172 8.547 -35.031 -27.734 1.00 88.62 C
ATOM 1282 CB PRO A 172 10.898 -34.156 -27.625 1.00 88.62 C
ATOM 1283 O PRO A 172 7.676 -34.375 -28.312 1.00 88.62 O
ATOM 1284 CG PRO A 172 10.844 -32.906 -28.453 1.00 88.62 C
ATOM 1285 CD PRO A 172 10.570 -33.312 -29.875 1.00 88.62 C
ATOM 1286 N THR A 173 8.305 -35.781 -26.625 1.00 89.69 N
ATOM 1287 CA THR A 173 7.090 -35.562 -25.844 1.00 89.69 C
ATOM 1288 C THR A 173 7.141 -34.219 -25.125 1.00 89.69 C
ATOM 1289 CB THR A 173 6.883 -36.688 -24.797 1.00 89.69 C
ATOM 1290 O THR A 173 8.094 -33.906 -24.406 1.00 89.69 O
ATOM 1291 CG2 THR A 173 5.527 -36.531 -24.109 1.00 89.69 C
ATOM 1292 OG1 THR A 173 6.949 -37.938 -25.453 1.00 89.69 O
ATOM 1293 N ARG A 174 6.164 -33.375 -25.422 1.00 91.88 N
ATOM 1294 CA ARG A 174 6.266 -31.984 -24.984 1.00 91.88 C
ATOM 1295 C ARG A 174 5.039 -31.562 -24.188 1.00 91.88 C
ATOM 1296 CB ARG A 174 6.445 -31.062 -26.188 1.00 91.88 C
ATOM 1297 O ARG A 174 3.914 -31.938 -24.516 1.00 91.88 O
ATOM 1298 CG ARG A 174 6.602 -29.594 -25.828 1.00 91.88 C
ATOM 1299 CD ARG A 174 6.770 -28.719 -27.062 1.00 91.88 C
ATOM 1300 NE ARG A 174 8.000 -29.031 -27.781 1.00 91.88 N
ATOM 1301 NH1 ARG A 174 7.480 -27.766 -29.641 1.00 91.88 N
ATOM 1302 NH2 ARG A 174 9.461 -28.922 -29.547 1.00 91.88 N
ATOM 1303 CZ ARG A 174 8.312 -28.578 -28.984 1.00 91.88 C
ATOM 1304 N ALA A 175 5.332 -30.875 -23.078 1.00 92.69 N
ATOM 1305 CA ALA A 175 4.301 -30.156 -22.328 1.00 92.69 C
ATOM 1306 C ALA A 175 4.605 -28.672 -22.266 1.00 92.69 C
ATOM 1307 CB ALA A 175 4.176 -30.734 -20.922 1.00 92.69 C
ATOM 1308 O ALA A 175 5.762 -28.266 -22.094 1.00 92.69 O
ATOM 1309 N VAL A 176 3.611 -27.797 -22.547 1.00 94.19 N
ATOM 1310 CA VAL A 176 3.781 -26.344 -22.547 1.00 94.19 C
ATOM 1311 C VAL A 176 2.836 -25.719 -21.531 1.00 94.19 C
ATOM 1312 CB VAL A 176 3.531 -25.734 -23.953 1.00 94.19 C
ATOM 1313 O VAL A 176 1.646 -26.047 -21.484 1.00 94.19 O
ATOM 1314 CG1 VAL A 176 3.744 -24.219 -23.922 1.00 94.19 C
ATOM 1315 CG2 VAL A 176 4.445 -26.391 -24.984 1.00 94.19 C
ATOM 1316 N ILE A 177 3.391 -24.891 -20.641 1.00 94.69 N
ATOM 1317 CA ILE A 177 2.607 -24.141 -19.672 1.00 94.69 C
ATOM 1318 C ILE A 177 2.865 -22.641 -19.844 1.00 94.69 C
ATOM 1319 CB ILE A 177 2.932 -24.578 -18.219 1.00 94.69 C
ATOM 1320 O ILE A 177 4.020 -22.203 -19.844 1.00 94.69 O
ATOM 1321 CG1 ILE A 177 2.723 -26.094 -18.062 1.00 94.69 C
ATOM 1322 CG2 ILE A 177 2.082 -23.797 -17.219 1.00 94.69 C
ATOM 1323 CD1 ILE A 177 3.287 -26.656 -16.766 1.00 94.69 C
ATOM 1324 N GLN A 178 1.871 -21.906 -20.016 1.00 94.31 N
ATOM 1325 CA GLN A 178 1.976 -20.453 -20.031 1.00 94.31 C
ATOM 1326 C GLN A 178 1.385 -19.844 -18.766 1.00 94.31 C
ATOM 1327 CB GLN A 178 1.277 -19.875 -21.266 1.00 94.31 C
ATOM 1328 O GLN A 178 0.357 -20.312 -18.266 1.00 94.31 O
ATOM 1329 CG GLN A 178 0.743 -18.469 -21.062 1.00 94.31 C
ATOM 1330 CD GLN A 178 0.159 -17.875 -22.328 1.00 94.31 C
ATOM 1331 NE2 GLN A 178 -0.389 -16.672 -22.234 1.00 94.31 N
ATOM 1332 OE1 GLN A 178 0.201 -18.500 -23.406 1.00 94.31 O
ATOM 1333 N ALA A 179 2.104 -18.875 -18.188 1.00 93.94 N
ATOM 1334 CA ALA A 179 1.633 -18.203 -16.969 1.00 93.94 C
ATOM 1335 C ALA A 179 1.832 -16.703 -17.062 1.00 93.94 C
ATOM 1336 CB ALA A 179 2.354 -18.766 -15.742 1.00 93.94 C
ATOM 1337 O ALA A 179 2.889 -16.234 -17.500 1.00 93.94 O
ATOM 1338 N LEU A 180 0.756 -15.945 -16.828 1.00 92.69 N
ATOM 1339 CA LEU A 180 0.884 -14.508 -16.656 1.00 92.69 C
ATOM 1340 C LEU A 180 1.359 -14.164 -15.258 1.00 92.69 C
ATOM 1341 CB LEU A 180 -0.451 -13.812 -16.953 1.00 92.69 C
ATOM 1342 O LEU A 180 0.749 -14.586 -14.266 1.00 92.69 O
ATOM 1343 CG LEU A 180 -0.426 -12.281 -16.984 1.00 92.69 C
ATOM 1344 CD1 LEU A 180 0.351 -11.797 -18.203 1.00 92.69 C
ATOM 1345 CD2 LEU A 180 -1.845 -11.727 -17.000 1.00 92.69 C
ATOM 1346 N ILE A 181 2.539 -13.477 -15.156 1.00 89.69 N
ATOM 1347 CA ILE A 181 3.102 -13.227 -13.828 1.00 89.69 C
ATOM 1348 C ILE A 181 3.244 -11.727 -13.602 1.00 89.69 C
ATOM 1349 CB ILE A 181 4.469 -13.930 -13.656 1.00 89.69 C
ATOM 1350 O ILE A 181 3.273 -10.945 -14.555 1.00 89.69 O
ATOM 1351 CG1 ILE A 181 5.484 -13.367 -14.656 1.00 89.69 C
ATOM 1352 CG2 ILE A 181 4.324 -15.445 -13.820 1.00 89.69 C
ATOM 1353 CD1 ILE A 181 6.930 -13.750 -14.359 1.00 89.69 C
ATOM 1354 N SER A 182 3.188 -11.398 -12.344 1.00 79.94 N
ATOM 1355 CA SER A 182 3.529 -10.062 -11.867 1.00 79.94 C
ATOM 1356 C SER A 182 4.410 -10.133 -10.625 1.00 79.94 C
ATOM 1357 CB SER A 182 2.264 -9.266 -11.562 1.00 79.94 C
ATOM 1358 O SER A 182 4.414 -11.141 -9.914 1.00 79.94 O
ATOM 1359 OG SER A 182 2.545 -8.203 -10.664 1.00 79.94 O
ATOM 1360 N ASN A 183 5.426 -9.398 -10.602 1.00 65.19 N
ATOM 1361 CA ASN A 183 6.246 -9.438 -9.398 1.00 65.19 C
ATOM 1362 C ASN A 183 5.766 -8.438 -8.352 1.00 65.19 C
ATOM 1363 CB ASN A 183 7.715 -9.188 -9.742 1.00 65.19 C
ATOM 1364 O ASN A 183 5.387 -7.312 -8.695 1.00 65.19 O
ATOM 1365 CG ASN A 183 8.633 -10.289 -9.234 1.00 65.19 C
ATOM 1366 ND2 ASN A 183 9.914 -10.188 -9.562 1.00 65.19 N
ATOM 1367 OD1 ASN A 183 8.188 -11.219 -8.555 1.00 65.19 O
ATOM 1368 N GLU A 184 5.367 -8.883 -7.332 1.00 54.38 N
ATOM 1369 CA GLU A 184 4.996 -8.000 -6.227 1.00 54.38 C
ATOM 1370 C GLU A 184 6.227 -7.566 -5.438 1.00 54.38 C
ATOM 1371 CB GLU A 184 3.994 -8.695 -5.301 1.00 54.38 C
ATOM 1372 O GLU A 184 6.512 -8.117 -4.371 1.00 54.38 O
ATOM 1373 CG GLU A 184 2.549 -8.273 -5.539 1.00 54.38 C
ATOM 1374 CD GLU A 184 1.575 -8.898 -4.555 1.00 54.38 C
ATOM 1375 OE1 GLU A 184 0.367 -8.578 -4.605 1.00 54.38 O
ATOM 1376 OE2 GLU A 184 2.023 -9.719 -3.721 1.00 54.38 O
ATOM 1377 N ASN A 185 7.398 -7.387 -5.992 1.00 48.78 N
ATOM 1378 CA ASN A 185 8.531 -6.918 -5.195 1.00 48.78 C
ATOM 1379 C ASN A 185 8.180 -5.648 -4.426 1.00 48.78 C
ATOM 1380 CB ASN A 185 9.750 -6.688 -6.082 1.00 48.78 C
ATOM 1381 O ASN A 185 7.953 -4.594 -5.027 1.00 48.78 O
ATOM 1382 CG ASN A 185 10.461 -7.977 -6.449 1.00 48.78 C
ATOM 1383 ND2 ASN A 185 11.383 -7.895 -7.398 1.00 48.78 N
ATOM 1384 OD1 ASN A 185 10.180 -9.031 -5.879 1.00 48.78 O
ATOM 1385 N ALA A 186 7.453 -5.754 -3.510 1.00 46.34 N
ATOM 1386 CA ALA A 186 7.211 -4.516 -2.771 1.00 46.34 C
ATOM 1387 C ALA A 186 8.492 -4.020 -2.104 1.00 46.34 C
ATOM 1388 CB ALA A 186 6.117 -4.727 -1.727 1.00 46.34 C
ATOM 1389 O ALA A 186 9.250 -4.809 -1.532 1.00 46.34 O
ATOM 1390 N PRO A 187 9.172 -3.082 -2.609 1.00 46.09 N
ATOM 1391 CA PRO A 187 10.273 -2.504 -1.835 1.00 46.09 C
ATOM 1392 C PRO A 187 10.062 -2.621 -0.327 1.00 46.09 C
ATOM 1393 CB PRO A 187 10.281 -1.038 -2.273 1.00 46.09 C
ATOM 1394 O PRO A 187 8.914 -2.646 0.137 1.00 46.09 O
ATOM 1395 CG PRO A 187 9.031 -0.872 -3.074 1.00 46.09 C
ATOM 1396 CD PRO A 187 8.383 -2.219 -3.232 1.00 46.09 C
ATOM 1397 N ALA A 188 11.102 -3.244 0.235 1.00 48.38 N
ATOM 1398 CA ALA A 188 11.094 -3.215 1.695 1.00 48.38 C
ATOM 1399 C ALA A 188 10.609 -1.866 2.215 1.00 48.38 C
ATOM 1400 CB ALA A 188 12.492 -3.520 2.238 1.00 48.38 C
ATOM 1401 O ALA A 188 11.156 -0.821 1.855 1.00 48.38 O
ATOM 1402 N VAL A 189 9.406 -1.754 2.461 1.00 53.62 N
ATOM 1403 CA VAL A 189 8.883 -0.490 2.967 1.00 53.62 C
ATOM 1404 C VAL A 189 9.180 -0.367 4.461 1.00 53.62 C
ATOM 1405 CB VAL A 189 7.359 -0.366 2.713 1.00 53.62 C
ATOM 1406 O VAL A 189 8.852 -1.266 5.238 1.00 53.62 O
ATOM 1407 CG1 VAL A 189 6.883 1.060 2.982 1.00 53.62 C
ATOM 1408 CG2 VAL A 189 7.023 -0.785 1.282 1.00 53.62 C
ATOM 1409 N THR A 190 10.336 0.411 4.781 1.00 62.38 N
ATOM 1410 CA THR A 190 10.461 0.800 6.184 1.00 62.38 C
ATOM 1411 C THR A 190 9.297 1.689 6.602 1.00 62.38 C
ATOM 1412 CB THR A 190 11.789 1.533 6.441 1.00 62.38 C
ATOM 1413 O THR A 190 8.750 2.432 5.785 1.00 62.38 O
ATOM 1414 CG2 THR A 190 12.977 0.579 6.336 1.00 62.38 C
ATOM 1415 OG1 THR A 190 11.945 2.580 5.473 1.00 62.38 O
ATOM 1416 N SER A 191 8.719 1.286 7.754 1.00 72.38 N
ATOM 1417 CA SER A 191 7.789 2.207 8.391 1.00 72.38 C
ATOM 1418 C SER A 191 8.445 2.943 9.555 1.00 72.38 C
ATOM 1419 CB SER A 191 6.547 1.458 8.883 1.00 72.38 C
ATOM 1420 O SER A 191 8.438 2.453 10.688 1.00 72.38 O
ATOM 1421 OG SER A 191 6.309 1.727 10.250 1.00 72.38 O
ATOM 1422 N PRO A 192 9.188 4.059 9.258 1.00 83.38 N
ATOM 1423 CA PRO A 192 9.953 4.750 10.297 1.00 83.38 C
ATOM 1424 C PRO A 192 9.109 5.078 11.531 1.00 83.38 C
ATOM 1425 CB PRO A 192 10.422 6.027 9.602 1.00 83.38 C
ATOM 1426 O PRO A 192 9.648 5.191 12.633 1.00 83.38 O
ATOM 1427 CG PRO A 192 9.719 6.023 8.281 1.00 83.38 C
ATOM 1428 CD PRO A 192 9.070 4.684 8.094 1.00 83.38 C
ATOM 1429 N GLY A 193 7.895 5.254 11.492 1.00 85.19 N
ATOM 1430 CA GLY A 193 6.996 5.625 12.578 1.00 85.19 C
ATOM 1431 C GLY A 193 6.145 6.840 12.258 1.00 85.19 C
ATOM 1432 O GLY A 193 6.191 7.363 11.141 1.00 85.19 O
ATOM 1433 N PRO A 194 5.289 7.215 13.266 1.00 89.81 N
ATOM 1434 CA PRO A 194 4.527 8.461 13.133 1.00 89.81 C
ATOM 1435 C PRO A 194 5.375 9.703 13.414 1.00 89.81 C
ATOM 1436 CB PRO A 194 3.416 8.312 14.180 1.00 89.81 C
ATOM 1437 O PRO A 194 5.527 10.102 14.570 1.00 89.81 O
ATOM 1438 CG PRO A 194 3.699 7.004 14.852 1.00 89.81 C
ATOM 1439 CD PRO A 194 4.961 6.434 14.273 1.00 89.81 C
ATOM 1440 N THR A 195 5.938 10.227 12.352 1.00 91.69 N
ATOM 1441 CA THR A 195 6.941 11.273 12.477 1.00 91.69 C
ATOM 1442 C THR A 195 6.281 12.648 12.578 1.00 91.69 C
ATOM 1443 CB THR A 195 7.914 11.258 11.281 1.00 91.69 C
ATOM 1444 O THR A 195 6.969 13.672 12.656 1.00 91.69 O
ATOM 1445 CG2 THR A 195 8.711 9.961 11.234 1.00 91.69 C
ATOM 1446 OG1 THR A 195 7.172 11.398 10.062 1.00 91.69 O
ATOM 1447 N GLN A 196 5.043 12.727 12.453 1.00 92.25 N
ATOM 1448 CA GLN A 196 4.262 13.953 12.555 1.00 92.25 C
ATOM 1449 C GLN A 196 2.834 13.656 13.000 1.00 92.25 C
ATOM 1450 CB GLN A 196 4.254 14.695 11.219 1.00 92.25 C
ATOM 1451 O GLN A 196 2.455 12.500 13.164 1.00 92.25 O
ATOM 1452 CG GLN A 196 3.701 13.875 10.062 1.00 92.25 C
ATOM 1453 CD GLN A 196 3.900 14.547 8.719 1.00 92.25 C
ATOM 1454 NE2 GLN A 196 3.100 14.148 7.730 1.00 92.25 N
ATOM 1455 OE1 GLN A 196 4.766 15.406 8.562 1.00 92.25 O
ATOM 1456 N GLU A 197 2.133 14.695 13.219 1.00 90.31 N
ATOM 1457 CA GLU A 197 0.750 14.531 13.656 1.00 90.31 C
ATOM 1458 C GLU A 197 -0.078 13.797 12.602 1.00 90.31 C
ATOM 1459 CB GLU A 197 0.121 15.891 13.969 1.00 90.31 C
ATOM 1460 O GLU A 197 0.072 14.055 11.406 1.00 90.31 O
ATOM 1461 CG GLU A 197 -1.212 15.797 14.703 1.00 90.31 C
ATOM 1462 CD GLU A 197 -1.122 16.188 16.172 1.00 90.31 C
ATOM 1463 OE1 GLU A 197 -2.145 16.094 16.875 1.00 90.31 O
ATOM 1464 OE2 GLU A 197 -0.021 16.594 16.594 1.00 90.31 O
ATOM 1465 N GLY A 198 -0.866 12.867 12.938 1.00 86.88 N
ATOM 1466 CA GLY A 198 -1.739 12.133 12.039 1.00 86.88 C
ATOM 1467 C GLY A 198 -1.067 10.922 11.406 1.00 86.88 C
ATOM 1468 O GLY A 198 -1.724 10.117 10.750 1.00 86.88 O
ATOM 1469 N GLY A 199 0.190 10.719 11.695 1.00 84.19 N
ATOM 1470 CA GLY A 199 0.943 9.609 11.148 1.00 84.19 C
ATOM 1471 C GLY A 199 1.465 9.867 9.742 1.00 84.19 C
ATOM 1472 O GLY A 199 2.199 9.047 9.188 1.00 84.19 O
ATOM 1473 N GLY A 200 1.113 10.953 9.133 1.00 87.31 N
ATOM 1474 CA GLY A 200 1.500 11.367 7.789 1.00 87.31 C
ATOM 1475 C GLY A 200 0.705 12.547 7.273 1.00 87.31 C
ATOM 1476 O GLY A 200 -0.220 13.023 7.941 1.00 87.31 O
ATOM 1477 N PRO A 201 1.063 13.023 6.141 1.00 87.19 N
ATOM 1478 CA PRO A 201 0.429 14.242 5.637 1.00 87.19 C
ATOM 1479 C PRO A 201 -1.028 14.031 5.234 1.00 87.19 C
ATOM 1480 CB PRO A 201 1.283 14.609 4.418 1.00 87.19 C
ATOM 1481 O PRO A 201 -1.755 15.000 4.996 1.00 87.19 O
ATOM 1482 CG PRO A 201 2.072 13.375 4.125 1.00 87.19 C
ATOM 1483 CD PRO A 201 2.061 12.500 5.340 1.00 87.19 C
ATOM 1484 N ALA A 202 -1.530 12.742 5.195 1.00 87.94 N
ATOM 1485 CA ALA A 202 -2.908 12.469 4.789 1.00 87.94 C
ATOM 1486 C ALA A 202 -3.859 12.578 5.977 1.00 87.94 C
ATOM 1487 CB ALA A 202 -3.014 11.094 4.145 1.00 87.94 C
ATOM 1488 O ALA A 202 -5.078 12.664 5.801 1.00 87.94 O
ATOM 1489 N GLY A 203 -3.395 12.594 7.230 1.00 89.75 N
ATOM 1490 CA GLY A 203 -4.191 12.852 8.422 1.00 89.75 C
ATOM 1491 C GLY A 203 -5.176 11.742 8.727 1.00 89.75 C
ATOM 1492 O GLY A 203 -6.293 12.000 9.180 1.00 89.75 O
ATOM 1493 N THR A 204 -4.875 10.453 8.469 1.00 90.19 N
ATOM 1494 CA THR A 204 -5.848 9.383 8.617 1.00 90.19 C
ATOM 1495 C THR A 204 -5.734 8.727 9.992 1.00 90.19 C
ATOM 1496 CB THR A 204 -5.668 8.312 7.523 1.00 90.19 C
ATOM 1497 O THR A 204 -6.629 7.988 10.406 1.00 90.19 O
ATOM 1498 CG2 THR A 204 -5.961 8.883 6.141 1.00 90.19 C
ATOM 1499 OG1 THR A 204 -4.316 7.832 7.551 1.00 90.19 O
ATOM 1500 N PHE A 205 -4.617 8.961 10.734 1.00 90.88 N
ATOM 1501 CA PHE A 205 -4.367 8.383 12.047 1.00 90.88 C
ATOM 1502 C PHE A 205 -4.504 6.863 12.000 1.00 90.88 C
ATOM 1503 CB PHE A 205 -5.336 8.961 13.086 1.00 90.88 C
ATOM 1504 O PHE A 205 -5.027 6.250 12.930 1.00 90.88 O
ATOM 1505 CG PHE A 205 -5.082 10.406 13.414 1.00 90.88 C
ATOM 1506 CD1 PHE A 205 -4.301 10.766 14.508 1.00 90.88 C
ATOM 1507 CD2 PHE A 205 -5.621 11.414 12.617 1.00 90.88 C
ATOM 1508 CE1 PHE A 205 -4.066 12.102 14.805 1.00 90.88 C
ATOM 1509 CE2 PHE A 205 -5.391 12.750 12.914 1.00 90.88 C
ATOM 1510 CZ PHE A 205 -4.613 13.094 14.008 1.00 90.88 C
ATOM 1511 N ASP A 206 -4.191 6.273 10.828 1.00 83.88 N
ATOM 1512 CA ASP A 206 -4.156 4.828 10.641 1.00 83.88 C
ATOM 1513 C ASP A 206 -2.740 4.281 10.812 1.00 83.88 C
ATOM 1514 CB ASP A 206 -4.699 4.453 9.258 1.00 83.88 C
ATOM 1515 O ASP A 206 -1.892 4.461 9.938 1.00 83.88 O
ATOM 1516 CG ASP A 206 -4.863 2.955 9.070 1.00 83.88 C
ATOM 1517 OD1 ASP A 206 -4.699 2.197 10.047 1.00 83.88 O
ATOM 1518 OD2 ASP A 206 -5.156 2.529 7.930 1.00 83.88 O
ATOM 1519 N GLY A 207 -2.541 3.766 12.000 1.00 75.75 N
ATOM 1520 CA GLY A 207 -1.221 3.229 12.289 1.00 75.75 C
ATOM 1521 C GLY A 207 -1.095 1.752 11.961 1.00 75.75 C
ATOM 1522 O GLY A 207 -2.074 1.109 11.578 1.00 75.75 O
ATOM 1523 N SER A 208 0.162 1.330 11.805 1.00 66.25 N
ATOM 1524 CA SER A 208 0.400 -0.081 11.523 1.00 66.25 C
ATOM 1525 C SER A 208 0.975 -0.798 12.734 1.00 66.25 C
ATOM 1526 CB SER A 208 1.348 -0.239 10.328 1.00 66.25 C
ATOM 1527 O SER A 208 1.665 -0.187 13.555 1.00 66.25 O
ATOM 1528 OG SER A 208 2.613 0.332 10.617 1.00 66.25 O
ATOM 1529 N GLY A 209 0.505 -1.939 13.109 1.00 66.44 N
ATOM 1530 CA GLY A 209 1.066 -2.787 14.148 1.00 66.44 C
ATOM 1531 C GLY A 209 0.032 -3.275 15.141 1.00 66.44 C
ATOM 1532 O GLY A 209 -1.062 -2.715 15.234 1.00 66.44 O
ATOM 1533 N THR A 210 0.258 -4.434 15.703 1.00 70.56 N
ATOM 1534 CA THR A 210 -0.603 -5.012 16.719 1.00 70.56 C
ATOM 1535 C THR A 210 -0.032 -4.758 18.125 1.00 70.56 C
ATOM 1536 CB THR A 210 -0.788 -6.527 16.516 1.00 70.56 C
ATOM 1537 O THR A 210 1.101 -5.148 18.406 1.00 70.56 O
ATOM 1538 CG2 THR A 210 -2.125 -7.000 17.062 1.00 70.56 C
ATOM 1539 OG1 THR A 210 -0.740 -6.812 15.109 1.00 70.56 O
ATOM 1540 N VAL A 211 -0.748 -3.885 18.875 1.00 78.00 N
ATOM 1541 CA VAL A 211 -0.310 -3.646 20.234 1.00 78.00 C
ATOM 1542 C VAL A 211 -0.586 -4.883 21.094 1.00 78.00 C
ATOM 1543 CB VAL A 211 -1.008 -2.410 20.859 1.00 78.00 C
ATOM 1544 O VAL A 211 -1.735 -5.309 21.234 1.00 78.00 O
ATOM 1545 CG1 VAL A 211 -0.400 -2.064 22.203 1.00 78.00 C
ATOM 1546 CG2 VAL A 211 -0.910 -1.219 19.906 1.00 78.00 C
ATOM 1547 N THR A 212 0.482 -5.477 21.484 1.00 75.50 N
ATOM 1548 CA THR A 212 0.331 -6.637 22.359 1.00 75.50 C
ATOM 1549 C THR A 212 0.428 -6.227 23.812 1.00 75.50 C
ATOM 1550 CB THR A 212 1.393 -7.707 22.047 1.00 75.50 C
ATOM 1551 O THR A 212 1.098 -5.246 24.156 1.00 75.50 O
ATOM 1552 CG2 THR A 212 1.118 -8.383 20.703 1.00 75.50 C
ATOM 1553 OG1 THR A 212 2.686 -7.094 22.000 1.00 75.50 O
ATOM 1554 N ASP A 213 -0.159 -6.742 24.812 1.00 74.25 N
ATOM 1555 CA ASP A 213 -0.095 -6.566 26.266 1.00 74.25 C
ATOM 1556 C ASP A 213 -0.432 -5.129 26.656 1.00 74.25 C
ATOM 1557 CB ASP A 213 1.291 -6.945 26.781 1.00 74.25 C
ATOM 1558 O ASP A 213 0.330 -4.484 27.375 1.00 74.25 O
ATOM 1559 CG ASP A 213 1.523 -8.445 26.812 1.00 74.25 C
ATOM 1560 OD1 ASP A 213 0.545 -9.211 26.953 1.00 74.25 O
ATOM 1561 OD2 ASP A 213 2.695 -8.867 26.703 1.00 74.25 O
ATOM 1562 N VAL A 214 -1.525 -4.656 26.141 1.00 77.31 N
ATOM 1563 CA VAL A 214 -1.938 -3.271 26.344 1.00 77.31 C
ATOM 1564 C VAL A 214 -2.102 -3.002 27.844 1.00 77.31 C
ATOM 1565 CB VAL A 214 -3.254 -2.951 25.609 1.00 77.31 C
ATOM 1566 O VAL A 214 -2.049 -1.851 28.281 1.00 77.31 O
ATOM 1567 CG1 VAL A 214 -3.512 -1.446 25.578 1.00 77.31 C
ATOM 1568 CG2 VAL A 214 -3.207 -3.506 24.188 1.00 77.31 C
ATOM 1569 N GLY A 215 -2.244 -3.932 28.703 1.00 75.94 N
ATOM 1570 CA GLY A 215 -2.414 -3.744 30.141 1.00 75.94 C
ATOM 1571 C GLY A 215 -1.102 -3.551 30.875 1.00 75.94 C
ATOM 1572 O GLY A 215 -1.091 -3.131 32.031 1.00 75.94 O
ATOM 1573 N ASN A 216 0.002 -3.707 30.172 1.00 83.06 N
ATOM 1574 CA ASN A 216 1.322 -3.580 30.766 1.00 83.06 C
ATOM 1575 C ASN A 216 1.939 -2.213 30.500 1.00 83.06 C
ATOM 1576 CB ASN A 216 2.250 -4.691 30.281 1.00 83.06 C
ATOM 1577 O ASN A 216 2.084 -1.816 29.328 1.00 83.06 O
ATOM 1578 CG ASN A 216 3.020 -5.352 31.406 1.00 83.06 C
ATOM 1579 ND2 ASN A 216 3.902 -6.281 31.047 1.00 83.06 N
ATOM 1580 OD1 ASN A 216 2.822 -5.035 32.594 1.00 83.06 O
ATOM 1581 N GLU A 217 2.248 -1.519 31.625 1.00 87.94 N
ATOM 1582 CA GLU A 217 2.938 -0.240 31.469 1.00 87.94 C
ATOM 1583 C GLU A 217 4.445 -0.436 31.359 1.00 87.94 C
ATOM 1584 CB GLU A 217 2.613 0.684 32.656 1.00 87.94 C
ATOM 1585 O GLU A 217 5.039 -1.186 32.125 1.00 87.94 O
ATOM 1586 CG GLU A 217 2.621 2.162 32.281 1.00 87.94 C
ATOM 1587 CD GLU A 217 2.180 3.061 33.438 1.00 87.94 C
ATOM 1588 OE1 GLU A 217 2.207 4.301 33.281 1.00 87.94 O
ATOM 1589 OE2 GLU A 217 1.804 2.518 34.500 1.00 87.94 O
ATOM 1590 N VAL A 218 5.027 0.130 30.312 1.00 91.00 N
ATOM 1591 CA VAL A 218 6.469 0.086 30.078 1.00 91.00 C
ATOM 1592 C VAL A 218 7.121 1.337 30.672 1.00 91.00 C
ATOM 1593 CB VAL A 218 6.805 -0.039 28.578 1.00 91.00 C
ATOM 1594 O VAL A 218 6.773 2.459 30.297 1.00 91.00 O
ATOM 1595 CG1 VAL A 218 8.312 -0.157 28.375 1.00 91.00 C
ATOM 1596 CG2 VAL A 218 6.082 -1.238 27.969 1.00 91.00 C
ATOM 1597 N ASP A 219 8.047 1.258 31.625 1.00 87.38 N
ATOM 1598 CA ASP A 219 8.727 2.383 32.250 1.00 87.38 C
ATOM 1599 C ASP A 219 9.781 2.980 31.328 1.00 87.38 C
ATOM 1600 CB ASP A 219 9.367 1.949 33.594 1.00 87.38 C
ATOM 1601 O ASP A 219 10.766 2.316 31.000 1.00 87.38 O
ATOM 1602 CG ASP A 219 9.883 3.119 34.406 1.00 87.38 C
ATOM 1603 OD1 ASP A 219 9.680 4.285 34.000 1.00 87.38 O
ATOM 1604 OD2 ASP A 219 10.492 2.871 35.469 1.00 87.38 O
ATOM 1605 N ILE A 220 9.586 4.168 30.875 1.00 88.62 N
ATOM 1606 CA ILE A 220 10.547 4.820 29.984 1.00 88.62 C
ATOM 1607 C ILE A 220 11.203 5.988 30.719 1.00 88.62 C
ATOM 1608 CB ILE A 220 9.883 5.309 28.688 1.00 88.62 C
ATOM 1609 O ILE A 220 11.680 6.934 30.078 1.00 88.62 O
ATOM 1610 CG1 ILE A 220 8.719 6.254 29.000 1.00 88.62 C
ATOM 1611 CG2 ILE A 220 9.406 4.121 27.844 1.00 88.62 C
ATOM 1612 CD1 ILE A 220 8.219 7.051 27.797 1.00 88.62 C
ATOM 1613 N THR A 221 11.109 6.082 31.984 1.00 84.88 N
ATOM 1614 CA THR A 221 11.789 7.117 32.750 1.00 84.88 C
ATOM 1615 C THR A 221 13.297 6.906 32.719 1.00 84.88 C
ATOM 1616 CB THR A 221 11.297 7.137 34.219 1.00 84.88 C
ATOM 1617 O THR A 221 13.781 5.809 33.000 1.00 84.88 O
ATOM 1618 CG2 THR A 221 10.758 8.516 34.594 1.00 84.88 C
ATOM 1619 OG1 THR A 221 10.250 6.168 34.375 1.00 84.88 O
ATOM 1620 N PRO A 222 13.961 7.984 32.188 1.00 79.75 N
ATOM 1621 CA PRO A 222 15.414 7.824 32.125 1.00 79.75 C
ATOM 1622 C PRO A 222 16.062 7.641 33.500 1.00 79.75 C
ATOM 1623 CB PRO A 222 15.883 9.125 31.453 1.00 79.75 C
ATOM 1624 O PRO A 222 15.609 8.242 34.469 1.00 79.75 O
ATOM 1625 CG PRO A 222 14.625 9.891 31.188 1.00 79.75 C
ATOM 1626 CD PRO A 222 13.477 9.141 31.781 1.00 79.75 C
ATOM 1627 N ALA A 223 17.000 6.664 33.656 1.00 67.50 N
ATOM 1628 CA ALA A 223 17.750 6.504 34.875 1.00 67.50 C
ATOM 1629 C ALA A 223 18.516 7.773 35.219 1.00 67.50 C
ATOM 1630 CB ALA A 223 18.703 5.312 34.781 1.00 67.50 C
ATOM 1631 O ALA A 223 18.984 8.477 34.344 1.00 67.50 O
ATOM 1632 N PRO A 224 18.453 8.242 36.562 1.00 57.88 N
ATOM 1633 CA PRO A 224 19.188 9.461 36.938 1.00 57.88 C
ATOM 1634 C PRO A 224 20.656 9.430 36.531 1.00 57.88 C
ATOM 1635 CB PRO A 224 19.047 9.484 38.469 1.00 57.88 C
ATOM 1636 O PRO A 224 21.266 8.359 36.500 1.00 57.88 O
ATOM 1637 CG PRO A 224 18.406 8.180 38.812 1.00 57.88 C
ATOM 1638 CD PRO A 224 18.109 7.441 37.562 1.00 57.88 C
TER 1639 PRO A 224
ATOM 1640 N GLN B 1 5.559 0.643 60.531 1.00 21.19 N
ATOM 1641 CA GLN B 1 4.984 1.956 60.781 1.00 21.19 C
ATOM 1642 C GLN B 1 5.055 2.855 59.562 1.00 21.19 C
ATOM 1643 CB GLN B 1 5.699 2.619 61.969 1.00 21.19 C
ATOM 1644 O GLN B 1 6.145 3.240 59.125 1.00 21.19 O
ATOM 1645 CG GLN B 1 5.094 2.281 63.312 1.00 21.19 C
ATOM 1646 CD GLN B 1 5.793 2.988 64.500 1.00 21.19 C
ATOM 1647 NE2 GLN B 1 5.219 2.889 65.688 1.00 21.19 N
ATOM 1648 OE1 GLN B 1 6.840 3.619 64.312 1.00 21.19 O
ATOM 1649 N THR B 2 4.250 2.637 58.531 1.00 22.86 N
ATOM 1650 CA THR B 2 4.168 2.775 57.094 1.00 22.86 C
ATOM 1651 C THR B 2 3.967 4.238 56.688 1.00 22.86 C
ATOM 1652 CB THR B 2 3.020 1.925 56.500 1.00 22.86 C
ATOM 1653 O THR B 2 3.076 4.910 57.219 1.00 22.86 O
ATOM 1654 CG2 THR B 2 3.383 0.444 56.500 1.00 22.86 C
ATOM 1655 OG1 THR B 2 1.844 2.115 57.312 1.00 22.86 O
ATOM 1656 N THR B 3 5.059 4.922 56.438 1.00 26.11 N
ATOM 1657 CA THR B 3 5.125 6.375 56.281 1.00 26.11 C
ATOM 1658 C THR B 3 4.012 6.887 55.375 1.00 26.11 C
ATOM 1659 CB THR B 3 6.488 6.820 55.750 1.00 26.11 C
ATOM 1660 O THR B 3 3.797 6.355 54.281 1.00 26.11 O
ATOM 1661 CG2 THR B 3 7.422 7.270 56.844 1.00 26.11 C
ATOM 1662 OG1 THR B 3 7.098 5.730 55.031 1.00 26.11 O
ATOM 1663 N PRO B 4 2.994 7.434 55.938 1.00 26.41 N
ATOM 1664 CA PRO B 4 1.769 7.781 55.219 1.00 26.41 C
ATOM 1665 C PRO B 4 2.043 8.469 53.875 1.00 26.41 C
ATOM 1666 CB PRO B 4 1.046 8.727 56.188 1.00 26.41 C
ATOM 1667 O PRO B 4 2.967 9.281 53.781 1.00 26.41 O
ATOM 1668 CG PRO B 4 2.037 8.992 57.281 1.00 26.41 C
ATOM 1669 CD PRO B 4 3.277 8.195 57.000 1.00 26.41 C
ATOM 1670 N GLU B 5 1.896 7.809 52.844 1.00 26.56 N
ATOM 1671 CA GLU B 5 2.033 8.234 51.438 1.00 26.56 C
ATOM 1672 C GLU B 5 1.474 9.641 51.250 1.00 26.56 C
ATOM 1673 CB GLU B 5 1.334 7.250 50.500 1.00 26.56 C
ATOM 1674 O GLU B 5 0.314 9.906 51.562 1.00 26.56 O
ATOM 1675 CG GLU B 5 2.285 6.305 49.781 1.00 26.56 C
ATOM 1676 CD GLU B 5 1.581 5.367 48.812 1.00 26.56 C
ATOM 1677 OE1 GLU B 5 2.270 4.625 48.094 1.00 26.56 O
ATOM 1678 OE2 GLU B 5 0.330 5.375 48.781 1.00 26.56 O
ATOM 1679 N SER B 6 2.279 10.688 51.406 1.00 30.55 N
ATOM 1680 CA SER B 6 2.023 12.125 51.375 1.00 30.55 C
ATOM 1681 C SER B 6 1.028 12.477 50.250 1.00 30.55 C
ATOM 1682 CB SER B 6 3.326 12.891 51.156 1.00 30.55 C
ATOM 1683 O SER B 6 1.045 11.875 49.188 1.00 30.55 O
ATOM 1684 OG SER B 6 3.975 12.469 49.969 1.00 30.55 O
ATOM 1685 N ALA B 7 -0.065 12.977 50.562 1.00 34.44 N
ATOM 1686 CA ALA B 7 -1.194 13.422 49.750 1.00 34.44 C
ATOM 1687 C ALA B 7 -0.716 14.133 48.469 1.00 34.44 C
ATOM 1688 CB ALA B 7 -2.100 14.344 50.562 1.00 34.44 C
ATOM 1689 O ALA B 7 0.234 14.922 48.531 1.00 34.44 O
ATOM 1690 N PRO B 8 -0.935 13.672 47.281 1.00 36.28 N
ATOM 1691 CA PRO B 8 -0.517 14.297 46.031 1.00 36.28 C
ATOM 1692 C PRO B 8 -0.750 15.805 46.000 1.00 36.28 C
ATOM 1693 CB PRO B 8 -1.389 13.602 44.969 1.00 36.28 C
ATOM 1694 O PRO B 8 -1.742 16.281 46.562 1.00 36.28 O
ATOM 1695 CG PRO B 8 -2.363 12.789 45.781 1.00 36.28 C
ATOM 1696 CD PRO B 8 -2.027 12.930 47.219 1.00 36.28 C
ATOM 1697 N ALA B 9 0.250 16.625 46.000 1.00 47.81 N
ATOM 1698 CA ALA B 9 0.270 18.094 46.031 1.00 47.81 C
ATOM 1699 C ALA B 9 -0.792 18.672 45.125 1.00 47.81 C
ATOM 1700 CB ALA B 9 1.651 18.609 45.656 1.00 47.81 C
ATOM 1701 O ALA B 9 -1.094 18.109 44.062 1.00 47.81 O
ATOM 1702 N GLN B 10 -1.626 19.469 45.531 1.00 56.28 N
ATOM 1703 CA GLN B 10 -2.711 20.156 44.844 1.00 56.28 C
ATOM 1704 C GLN B 10 -2.209 20.812 43.562 1.00 56.28 C
ATOM 1705 CB GLN B 10 -3.361 21.188 45.750 1.00 56.28 C
ATOM 1706 O GLN B 10 -1.310 21.656 43.594 1.00 56.28 O
ATOM 1707 CG GLN B 10 -4.840 21.422 45.469 1.00 56.28 C
ATOM 1708 CD GLN B 10 -5.496 22.359 46.469 1.00 56.28 C
ATOM 1709 NE2 GLN B 10 -6.793 22.578 46.312 1.00 56.28 N
ATOM 1710 OE1 GLN B 10 -4.840 22.859 47.375 1.00 56.28 O
ATOM 1711 N LEU B 11 -2.457 20.266 42.375 1.00 62.38 N
ATOM 1712 CA LEU B 11 -1.961 20.750 41.094 1.00 62.38 C
ATOM 1713 C LEU B 11 -2.729 22.000 40.625 1.00 62.38 C
ATOM 1714 CB LEU B 11 -2.070 19.656 40.000 1.00 62.38 C
ATOM 1715 O LEU B 11 -2.244 22.766 39.812 1.00 62.38 O
ATOM 1716 CG LEU B 11 -1.040 18.531 40.094 1.00 62.38 C
ATOM 1717 CD1 LEU B 11 -1.534 17.312 39.312 1.00 62.38 C
ATOM 1718 CD2 LEU B 11 0.307 19.000 39.562 1.00 62.38 C
ATOM 1719 N CYS B 12 -3.910 22.125 41.156 1.00 72.06 N
ATOM 1720 CA CYS B 12 -4.723 23.234 40.688 1.00 72.06 C
ATOM 1721 C CYS B 12 -5.555 23.828 41.812 1.00 72.06 C
ATOM 1722 CB CYS B 12 -5.637 22.766 39.531 1.00 72.06 C
ATOM 1723 O CYS B 12 -6.004 23.125 42.688 1.00 72.06 O
ATOM 1724 SG CYS B 12 -6.680 24.078 38.875 1.00 72.06 S
ATOM 1725 N GLU B 13 -5.457 25.078 42.000 1.00 71.38 N
ATOM 1726 CA GLU B 13 -6.457 25.812 42.750 1.00 71.38 C
ATOM 1727 C GLU B 13 -7.582 26.312 41.844 1.00 71.38 C
ATOM 1728 CB GLU B 13 -5.809 26.984 43.500 1.00 71.38 C
ATOM 1729 O GLU B 13 -7.391 27.250 41.094 1.00 71.38 O
ATOM 1730 CG GLU B 13 -6.551 27.391 44.750 1.00 71.38 C
ATOM 1731 CD GLU B 13 -6.434 26.375 45.875 1.00 71.38 C
ATOM 1732 OE1 GLU B 13 -7.133 26.516 46.906 1.00 71.38 O
ATOM 1733 OE2 GLU B 13 -5.641 25.422 45.719 1.00 71.38 O
ATOM 1734 N ASN B 14 -8.695 25.516 41.812 1.00 68.00 N
ATOM 1735 CA ASN B 14 -9.789 25.844 40.906 1.00 68.00 C
ATOM 1736 C ASN B 14 -10.922 26.578 41.656 1.00 68.00 C
ATOM 1737 CB ASN B 14 -10.328 24.578 40.250 1.00 68.00 C
ATOM 1738 O ASN B 14 -11.680 25.953 42.406 1.00 68.00 O
ATOM 1739 CG ASN B 14 -11.211 24.891 39.062 1.00 68.00 C
ATOM 1740 ND2 ASN B 14 -11.695 23.844 38.375 1.00 68.00 N
ATOM 1741 OD1 ASN B 14 -11.453 26.062 38.719 1.00 68.00 O
ATOM 1742 N GLN B 15 -10.969 27.766 41.594 1.00 73.81 N
ATOM 1743 CA GLN B 15 -12.031 28.609 42.125 1.00 73.81 C
ATOM 1744 C GLN B 15 -12.820 29.297 41.031 1.00 73.81 C
ATOM 1745 CB GLN B 15 -11.453 29.656 43.094 1.00 73.81 C
ATOM 1746 O GLN B 15 -13.312 30.422 41.219 1.00 73.81 O
ATOM 1747 CG GLN B 15 -10.602 29.062 44.219 1.00 73.81 C
ATOM 1748 CD GLN B 15 -11.438 28.375 45.281 1.00 73.81 C
ATOM 1749 NE2 GLN B 15 -10.773 27.656 46.188 1.00 73.81 N
ATOM 1750 OE1 GLN B 15 -12.664 28.484 45.281 1.00 73.81 O
ATOM 1751 N LEU B 16 -12.828 28.688 39.906 1.00 75.88 N
ATOM 1752 CA LEU B 16 -13.406 29.344 38.719 1.00 75.88 C
ATOM 1753 C LEU B 16 -14.914 29.484 38.875 1.00 75.88 C
ATOM 1754 CB LEU B 16 -13.078 28.547 37.469 1.00 75.88 C
ATOM 1755 O LEU B 16 -15.492 30.500 38.469 1.00 75.88 O
ATOM 1756 CG LEU B 16 -12.664 29.375 36.250 1.00 75.88 C
ATOM 1757 CD1 LEU B 16 -11.148 29.406 36.125 1.00 75.88 C
ATOM 1758 CD2 LEU B 16 -13.289 28.797 34.969 1.00 75.88 C
ATOM 1759 N ASP B 17 -15.594 28.438 39.562 1.00 66.00 N
ATOM 1760 CA ASP B 17 -17.047 28.469 39.688 1.00 66.00 C
ATOM 1761 C ASP B 17 -17.469 29.219 40.969 1.00 66.00 C
ATOM 1762 CB ASP B 17 -17.609 27.047 39.719 1.00 66.00 C
ATOM 1763 O ASP B 17 -18.656 29.359 41.219 1.00 66.00 O
ATOM 1764 CG ASP B 17 -16.594 26.016 40.156 1.00 66.00 C
ATOM 1765 OD1 ASP B 17 -15.383 26.281 40.125 1.00 66.00 O
ATOM 1766 OD2 ASP B 17 -17.031 24.906 40.594 1.00 66.00 O
ATOM 1767 N GLN B 18 -16.469 29.688 41.625 1.00 75.00 N
ATOM 1768 CA GLN B 18 -16.781 30.422 42.844 1.00 75.00 C
ATOM 1769 C GLN B 18 -16.562 31.922 42.656 1.00 75.00 C
ATOM 1770 CB GLN B 18 -15.930 29.906 44.031 1.00 75.00 C
ATOM 1771 O GLN B 18 -15.750 32.344 41.844 1.00 75.00 O
ATOM 1772 CG GLN B 18 -16.172 28.438 44.344 1.00 75.00 C
ATOM 1773 CD GLN B 18 -16.047 28.156 45.844 1.00 75.00 C
ATOM 1774 NE2 GLN B 18 -16.359 26.938 46.250 1.00 75.00 N
ATOM 1775 OE1 GLN B 18 -15.672 29.031 46.625 1.00 75.00 O
ATOM 1776 N ASN B 19 -17.469 32.656 43.250 1.00 82.62 N
ATOM 1777 CA ASN B 19 -17.250 34.094 43.312 1.00 82.62 C
ATOM 1778 C ASN B 19 -16.266 34.469 44.438 1.00 82.62 C
ATOM 1779 CB ASN B 19 -18.578 34.844 43.531 1.00 82.62 C
ATOM 1780 O ASN B 19 -16.594 34.344 45.625 1.00 82.62 O
ATOM 1781 CG ASN B 19 -18.406 36.344 43.562 1.00 82.62 C
ATOM 1782 ND2 ASN B 19 -19.438 37.062 43.969 1.00 82.62 N
ATOM 1783 OD1 ASN B 19 -17.344 36.875 43.188 1.00 82.62 O
ATOM 1784 N LYS B 20 -15.156 34.719 44.031 1.00 83.25 N
ATOM 1785 CA LYS B 20 -14.117 35.062 45.000 1.00 83.25 C
ATOM 1786 C LYS B 20 -14.070 36.562 45.250 1.00 83.25 C
ATOM 1787 CB LYS B 20 -12.750 34.562 44.500 1.00 83.25 C
ATOM 1788 O LYS B 20 -13.297 37.031 46.094 1.00 83.25 O
ATOM 1789 CG LYS B 20 -12.648 33.062 44.406 1.00 83.25 C
ATOM 1790 CD LYS B 20 -12.805 32.375 45.750 1.00 83.25 C
ATOM 1791 CE LYS B 20 -12.430 30.906 45.688 1.00 83.25 C
ATOM 1792 NZ LYS B 20 -12.586 30.234 47.000 1.00 83.25 N
ATOM 1793 N GLN B 21 -14.820 37.219 44.531 1.00 85.81 N
ATOM 1794 CA GLN B 21 -14.961 38.656 44.812 1.00 85.81 C
ATOM 1795 C GLN B 21 -15.961 38.906 45.938 1.00 85.81 C
ATOM 1796 CB GLN B 21 -15.391 39.406 43.562 1.00 85.81 C
ATOM 1797 O GLN B 21 -17.141 38.562 45.812 1.00 85.81 O
ATOM 1798 CG GLN B 21 -15.680 40.875 43.781 1.00 85.81 C
ATOM 1799 CD GLN B 21 -14.453 41.656 44.219 1.00 85.81 C
ATOM 1800 NE2 GLN B 21 -14.656 42.656 45.062 1.00 85.81 N
ATOM 1801 OE1 GLN B 21 -13.328 41.344 43.812 1.00 85.81 O
ATOM 1802 N PRO B 22 -15.492 39.438 47.031 1.00 81.31 N
ATOM 1803 CA PRO B 22 -16.438 39.781 48.094 1.00 81.31 C
ATOM 1804 C PRO B 22 -17.328 40.938 47.750 1.00 81.31 C
ATOM 1805 CB PRO B 22 -15.516 40.125 49.281 1.00 81.31 C
ATOM 1806 O PRO B 22 -17.125 41.594 46.719 1.00 81.31 O
ATOM 1807 CG PRO B 22 -14.133 40.062 48.719 1.00 81.31 C
ATOM 1808 CD PRO B 22 -14.227 39.719 47.250 1.00 81.31 C
ATOM 1809 N GLU B 23 -18.406 41.156 48.625 1.00 81.62 N
ATOM 1810 CA GLU B 23 -19.281 42.281 48.438 1.00 81.62 C
ATOM 1811 C GLU B 23 -18.500 43.594 48.469 1.00 81.62 C
ATOM 1812 CB GLU B 23 -20.391 42.312 49.500 1.00 81.62 C
ATOM 1813 O GLU B 23 -17.531 43.719 49.219 1.00 81.62 O
ATOM 1814 CG GLU B 23 -21.562 41.406 49.188 1.00 81.62 C
ATOM 1815 CD GLU B 23 -22.859 41.875 49.812 1.00 81.62 C
ATOM 1816 OE1 GLU B 23 -23.922 41.250 49.562 1.00 81.62 O
ATOM 1817 OE2 GLU B 23 -22.828 42.875 50.594 1.00 81.62 O
ATOM 1818 N PHE B 24 -18.984 44.469 47.656 1.00 86.12 N
ATOM 1819 CA PHE B 24 -18.266 45.750 47.531 1.00 86.12 C
ATOM 1820 C PHE B 24 -18.156 46.438 48.906 1.00 86.12 C
ATOM 1821 CB PHE B 24 -18.969 46.656 46.531 1.00 86.12 C
ATOM 1822 O PHE B 24 -19.156 46.625 49.594 1.00 86.12 O
ATOM 1823 CG PHE B 24 -19.016 46.125 45.125 1.00 86.12 C
ATOM 1824 CD1 PHE B 24 -17.922 45.469 44.594 1.00 86.12 C
ATOM 1825 CD2 PHE B 24 -20.156 46.281 44.375 1.00 86.12 C
ATOM 1826 CE1 PHE B 24 -17.969 44.938 43.312 1.00 86.12 C
ATOM 1827 CE2 PHE B 24 -20.203 45.750 43.062 1.00 86.12 C
ATOM 1828 CZ PHE B 24 -19.109 45.094 42.531 1.00 86.12 C
ATOM 1829 N SER B 25 -16.938 46.625 49.375 1.00 82.69 N
ATOM 1830 CA SER B 25 -16.656 47.344 50.594 1.00 82.69 C
ATOM 1831 C SER B 25 -15.328 48.094 50.500 1.00 82.69 C
ATOM 1832 CB SER B 25 -16.625 46.406 51.812 1.00 82.69 C
ATOM 1833 O SER B 25 -14.523 47.844 49.625 1.00 82.69 O
ATOM 1834 OG SER B 25 -15.461 45.594 51.781 1.00 82.69 O
ATOM 1835 N GLU B 26 -15.133 49.094 51.375 1.00 76.56 N
ATOM 1836 CA GLU B 26 -13.891 49.844 51.406 1.00 76.56 C
ATOM 1837 C GLU B 26 -12.711 48.969 51.781 1.00 76.56 C
ATOM 1838 CB GLU B 26 -14.000 51.031 52.406 1.00 76.56 C
ATOM 1839 O GLU B 26 -11.555 49.312 51.500 1.00 76.56 O
ATOM 1840 CG GLU B 26 -14.852 52.188 51.875 1.00 76.56 C
ATOM 1841 CD GLU B 26 -14.805 53.406 52.781 1.00 76.56 C
ATOM 1842 OE1 GLU B 26 -15.406 54.438 52.438 1.00 76.56 O
ATOM 1843 OE2 GLU B 26 -14.172 53.312 53.875 1.00 76.56 O
ATOM 1844 N GLU B 27 -12.977 47.844 52.312 1.00 74.62 N
ATOM 1845 CA GLU B 27 -11.922 46.906 52.719 1.00 74.62 C
ATOM 1846 C GLU B 27 -11.406 46.125 51.531 1.00 74.62 C
ATOM 1847 CB GLU B 27 -12.430 45.969 53.812 1.00 74.62 C
ATOM 1848 O GLU B 27 -10.227 45.750 51.469 1.00 74.62 O
ATOM 1849 CG GLU B 27 -12.391 46.562 55.219 1.00 74.62 C
ATOM 1850 CD GLU B 27 -12.945 45.625 56.281 1.00 74.62 C
ATOM 1851 OE1 GLU B 27 -12.961 45.969 57.469 1.00 74.62 O
ATOM 1852 OE2 GLU B 27 -13.383 44.500 55.906 1.00 74.62 O
ATOM 1853 N ASN B 28 -12.258 45.875 50.594 1.00 81.88 N
ATOM 1854 CA ASN B 28 -11.859 44.969 49.531 1.00 81.88 C
ATOM 1855 C ASN B 28 -11.664 45.719 48.219 1.00 81.88 C
ATOM 1856 CB ASN B 28 -12.891 43.844 49.344 1.00 81.88 C
ATOM 1857 O ASN B 28 -11.289 45.125 47.188 1.00 81.88 O
ATOM 1858 CG ASN B 28 -13.930 43.844 50.438 1.00 81.88 C
ATOM 1859 ND2 ASN B 28 -14.945 43.000 50.281 1.00 81.88 N
ATOM 1860 OD1 ASN B 28 -13.820 44.562 51.438 1.00 81.88 O
ATOM 1861 N LEU B 29 -11.977 46.875 48.188 1.00 81.69 N
ATOM 1862 CA LEU B 29 -11.758 47.750 47.031 1.00 81.69 C
ATOM 1863 C LEU B 29 -10.883 48.938 47.375 1.00 81.69 C
ATOM 1864 CB LEU B 29 -13.094 48.219 46.469 1.00 81.69 C
ATOM 1865 O LEU B 29 -10.984 49.469 48.500 1.00 81.69 O
ATOM 1866 CG LEU B 29 -13.977 47.156 45.812 1.00 81.69 C
ATOM 1867 CD1 LEU B 29 -15.430 47.625 45.781 1.00 81.69 C
ATOM 1868 CD2 LEU B 29 -13.477 46.875 44.375 1.00 81.69 C
ATOM 1869 N GLU B 30 -9.914 49.094 46.625 1.00 75.25 N
ATOM 1870 CA GLU B 30 -9.164 50.344 46.781 1.00 75.25 C
ATOM 1871 C GLU B 30 -9.906 51.500 46.125 1.00 75.25 C
ATOM 1872 CB GLU B 30 -7.766 50.188 46.156 1.00 75.25 C
ATOM 1873 O GLU B 30 -9.828 51.719 44.906 1.00 75.25 O
ATOM 1874 CG GLU B 30 -6.730 49.594 47.094 1.00 75.25 C
ATOM 1875 CD GLU B 30 -5.336 49.531 46.500 1.00 75.25 C
ATOM 1876 OE1 GLU B 30 -4.414 49.000 47.156 1.00 75.25 O
ATOM 1877 OE2 GLU B 30 -5.164 50.031 45.344 1.00 75.25 O
ATOM 1878 N ILE B 31 -10.758 52.031 46.844 1.00 61.12 N
ATOM 1879 CA ILE B 31 -11.609 53.094 46.344 1.00 61.12 C
ATOM 1880 C ILE B 31 -11.086 54.469 46.812 1.00 61.12 C
ATOM 1881 CB ILE B 31 -13.078 52.906 46.781 1.00 61.12 C
ATOM 1882 O ILE B 31 -10.805 54.656 48.000 1.00 61.12 O
ATOM 1883 CG1 ILE B 31 -13.625 51.562 46.250 1.00 61.12 C
ATOM 1884 CG2 ILE B 31 -13.945 54.094 46.312 1.00 61.12 C
ATOM 1885 CD1 ILE B 31 -15.016 51.219 46.781 1.00 61.12 C
ATOM 1886 N GLU B 32 -10.625 55.250 45.906 1.00 55.03 N
ATOM 1887 CA GLU B 32 -10.539 56.656 46.250 1.00 55.03 C
ATOM 1888 C GLU B 32 -11.922 57.312 46.250 1.00 55.03 C
ATOM 1889 CB GLU B 32 -9.609 57.375 45.281 1.00 55.03 C
ATOM 1890 O GLU B 32 -12.555 57.406 45.219 1.00 55.03 O
ATOM 1891 CG GLU B 32 -8.133 57.281 45.656 1.00 55.03 C
ATOM 1892 CD GLU B 32 -7.246 58.219 44.844 1.00 55.03 C
ATOM 1893 OE1 GLU B 32 -6.016 58.219 45.062 1.00 55.03 O
ATOM 1894 OE2 GLU B 32 -7.789 58.938 44.000 1.00 55.03 O
ATOM 1895 N SER B 33 -12.539 57.438 47.344 1.00 53.97 N
ATOM 1896 CA SER B 33 -13.906 57.906 47.562 1.00 53.97 C
ATOM 1897 C SER B 33 -14.227 59.062 46.625 1.00 53.97 C
ATOM 1898 CB SER B 33 -14.117 58.344 49.000 1.00 53.97 C
ATOM 1899 O SER B 33 -15.391 59.406 46.406 1.00 53.97 O
ATOM 1900 OG SER B 33 -12.930 58.906 49.562 1.00 53.97 O
ATOM 1901 N SER B 34 -13.219 59.656 46.094 1.00 57.62 N
ATOM 1902 CA SER B 34 -13.477 60.844 45.281 1.00 57.62 C
ATOM 1903 C SER B 34 -13.914 60.469 43.875 1.00 57.62 C
ATOM 1904 CB SER B 34 -12.227 61.719 45.219 1.00 57.62 C
ATOM 1905 O SER B 34 -14.523 61.281 43.156 1.00 57.62 O
ATOM 1906 OG SER B 34 -11.117 61.000 44.750 1.00 57.62 O
ATOM 1907 N THR B 35 -13.812 59.219 43.438 1.00 68.62 N
ATOM 1908 CA THR B 35 -14.109 58.938 42.031 1.00 68.62 C
ATOM 1909 C THR B 35 -15.250 57.906 41.906 1.00 68.62 C
ATOM 1910 CB THR B 35 -12.867 58.406 41.281 1.00 68.62 C
ATOM 1911 O THR B 35 -16.094 58.000 41.031 1.00 68.62 O
ATOM 1912 CG2 THR B 35 -11.820 59.500 41.125 1.00 68.62 C
ATOM 1913 OG1 THR B 35 -12.297 57.312 42.031 1.00 68.62 O
ATOM 1914 N VAL B 36 -15.258 56.906 42.750 1.00 77.81 N
ATOM 1915 CA VAL B 36 -16.281 55.875 42.750 1.00 77.81 C
ATOM 1916 C VAL B 36 -16.859 55.719 44.156 1.00 77.81 C
ATOM 1917 CB VAL B 36 -15.734 54.500 42.250 1.00 77.81 C
ATOM 1918 O VAL B 36 -16.109 55.688 45.156 1.00 77.81 O
ATOM 1919 CG1 VAL B 36 -16.812 53.438 42.312 1.00 77.81 C
ATOM 1920 CG2 VAL B 36 -15.188 54.656 40.844 1.00 77.81 C
ATOM 1921 N LEU B 37 -18.141 55.812 44.219 1.00 80.19 N
ATOM 1922 CA LEU B 37 -18.828 55.688 45.469 1.00 80.19 C
ATOM 1923 C LEU B 37 -19.391 54.281 45.688 1.00 80.19 C
ATOM 1924 CB LEU B 37 -19.953 56.719 45.594 1.00 80.19 C
ATOM 1925 O LEU B 37 -19.844 53.656 44.719 1.00 80.19 O
ATOM 1926 CG LEU B 37 -19.516 58.188 45.625 1.00 80.19 C
ATOM 1927 CD1 LEU B 37 -20.578 59.062 44.938 1.00 80.19 C
ATOM 1928 CD2 LEU B 37 -19.281 58.656 47.062 1.00 80.19 C
ATOM 1929 N ILE B 38 -19.281 53.781 46.875 1.00 80.81 N
ATOM 1930 CA ILE B 38 -20.031 52.594 47.250 1.00 80.81 C
ATOM 1931 C ILE B 38 -21.391 53.000 47.812 1.00 80.81 C
ATOM 1932 CB ILE B 38 -19.250 51.781 48.312 1.00 80.81 C
ATOM 1933 O ILE B 38 -21.484 53.750 48.781 1.00 80.81 O
ATOM 1934 CG1 ILE B 38 -17.891 51.344 47.750 1.00 80.81 C
ATOM 1935 CG2 ILE B 38 -20.062 50.562 48.750 1.00 80.81 C
ATOM 1936 CD1 ILE B 38 -16.984 50.656 48.781 1.00 80.81 C
ATOM 1937 N THR B 39 -22.344 52.562 47.156 1.00 79.94 N
ATOM 1938 CA THR B 39 -23.688 52.969 47.562 1.00 79.94 C
ATOM 1939 C THR B 39 -24.078 52.344 48.906 1.00 79.94 C
ATOM 1940 CB THR B 39 -24.719 52.562 46.500 1.00 79.94 C
ATOM 1941 O THR B 39 -23.500 51.312 49.312 1.00 79.94 O
ATOM 1942 CG2 THR B 39 -24.391 53.188 45.156 1.00 79.94 C
ATOM 1943 OG1 THR B 39 -24.734 51.125 46.344 1.00 79.94 O
ATOM 1944 N GLU B 40 -25.031 52.938 49.625 1.00 71.94 N
ATOM 1945 CA GLU B 40 -25.469 52.469 50.938 1.00 71.94 C
ATOM 1946 C GLU B 40 -26.500 51.375 50.812 1.00 71.94 C
ATOM 1947 CB GLU B 40 -26.031 53.656 51.750 1.00 71.94 C
ATOM 1948 O GLU B 40 -26.891 50.781 51.812 1.00 71.94 O
ATOM 1949 CG GLU B 40 -24.969 54.656 52.188 1.00 71.94 C
ATOM 1950 CD GLU B 40 -25.484 55.625 53.250 1.00 71.94 C
ATOM 1951 OE1 GLU B 40 -24.688 56.438 53.750 1.00 71.94 O
ATOM 1952 OE2 GLU B 40 -26.688 55.562 53.562 1.00 71.94 O
ATOM 1953 N GLU B 41 -26.891 51.031 49.688 1.00 74.62 N
ATOM 1954 CA GLU B 41 -27.875 49.969 49.500 1.00 74.62 C
ATOM 1955 C GLU B 41 -27.266 48.625 49.812 1.00 74.62 C
ATOM 1956 CB GLU B 41 -28.453 50.000 48.094 1.00 74.62 C
ATOM 1957 O GLU B 41 -26.047 48.469 49.875 1.00 74.62 O
ATOM 1958 CG GLU B 41 -29.172 51.312 47.750 1.00 74.62 C
ATOM 1959 CD GLU B 41 -29.703 51.344 46.312 1.00 74.62 C
ATOM 1960 OE1 GLU B 41 -30.344 52.344 45.938 1.00 74.62 O
ATOM 1961 OE2 GLU B 41 -29.469 50.344 45.594 1.00 74.62 O
ATOM 1962 N SER B 42 -28.031 47.656 50.281 1.00 72.44 N
ATOM 1963 CA SER B 42 -27.656 46.281 50.500 1.00 72.44 C
ATOM 1964 C SER B 42 -28.297 45.344 49.469 1.00 72.44 C
ATOM 1965 CB SER B 42 -28.031 45.844 51.906 1.00 72.44 C
ATOM 1966 O SER B 42 -29.531 45.188 49.469 1.00 72.44 O
ATOM 1967 OG SER B 42 -27.328 44.656 52.281 1.00 72.44 O
ATOM 1968 N PRO B 43 -27.422 44.812 48.531 1.00 76.06 N
ATOM 1969 CA PRO B 43 -25.969 44.781 48.406 1.00 76.06 C
ATOM 1970 C PRO B 43 -25.406 46.094 47.844 1.00 76.06 C
ATOM 1971 CB PRO B 43 -25.688 43.625 47.469 1.00 76.06 C
ATOM 1972 O PRO B 43 -26.047 46.750 47.031 1.00 76.06 O
ATOM 1973 CG PRO B 43 -27.016 43.250 46.906 1.00 76.06 C
ATOM 1974 CD PRO B 43 -28.078 44.031 47.656 1.00 76.06 C
ATOM 1975 N ALA B 44 -24.234 46.406 48.281 1.00 82.50 N
ATOM 1976 CA ALA B 44 -23.594 47.656 47.875 1.00 82.50 C
ATOM 1977 C ALA B 44 -23.297 47.656 46.375 1.00 82.50 C
ATOM 1978 CB ALA B 44 -22.312 47.875 48.656 1.00 82.50 C
ATOM 1979 O ALA B 44 -23.047 46.625 45.781 1.00 82.50 O
ATOM 1980 N ARG B 45 -23.469 48.781 45.719 1.00 87.56 N
ATOM 1981 CA ARG B 45 -23.125 49.031 44.312 1.00 87.56 C
ATOM 1982 C ARG B 45 -22.016 50.062 44.188 1.00 87.56 C
ATOM 1983 CB ARG B 45 -24.359 49.469 43.531 1.00 87.56 C
ATOM 1984 O ARG B 45 -21.688 50.750 45.156 1.00 87.56 O
ATOM 1985 CG ARG B 45 -25.531 48.500 43.625 1.00 87.56 C
ATOM 1986 CD ARG B 45 -26.734 49.000 42.812 1.00 87.56 C
ATOM 1987 NE ARG B 45 -27.391 50.125 43.469 1.00 87.56 N
ATOM 1988 NH1 ARG B 45 -29.000 50.406 41.844 1.00 87.56 N
ATOM 1989 NH2 ARG B 45 -28.984 51.781 43.656 1.00 87.56 N
ATOM 1990 CZ ARG B 45 -28.453 50.781 43.000 1.00 87.56 C
ATOM 1991 N LEU B 46 -21.359 50.000 43.000 1.00 84.31 N
ATOM 1992 CA LEU B 46 -20.344 51.000 42.688 1.00 84.31 C
ATOM 1993 C LEU B 46 -20.906 52.062 41.750 1.00 84.31 C
ATOM 1994 CB LEU B 46 -19.109 50.344 42.094 1.00 84.31 C
ATOM 1995 O LEU B 46 -21.516 51.719 40.719 1.00 84.31 O
ATOM 1996 CG LEU B 46 -18.281 49.469 43.000 1.00 84.31 C
ATOM 1997 CD1 LEU B 46 -17.328 48.594 42.188 1.00 84.31 C
ATOM 1998 CD2 LEU B 46 -17.531 50.281 44.031 1.00 84.31 C
ATOM 1999 N GLN B 47 -20.828 53.250 42.156 1.00 82.12 N
[truncated: 17,782 more rows]

## Sheet: tip complex cluster 3 + PilA
MODEL 1
ATOM 1 N MET A 1 10.156-103.000 -39.562 1.00 43.66 N
ATOM 2 CA MET A 1 10.328-101.625 -40.062 1.00 43.66 C
ATOM 3 C MET A 1 11.438-101.562 -41.094 1.00 43.66 C
ATOM 4 CB MET A 1 10.625-100.625 -38.906 1.00 43.66 C
ATOM 5 O MET A 1 12.562-102.000 -40.844 1.00 43.66 O
ATOM 6 CG MET A 1 9.406 -99.938 -38.406 1.00 43.66 C
ATOM 7 SD MET A 1 9.836 -98.562 -37.219 1.00 43.66 S
ATOM 8 CE MET A 1 8.219 -98.250 -36.469 1.00 43.66 C
ATOM 9 N THR A 2 11.148-101.562 -42.469 1.00 60.41 N
ATOM 10 CA THR A 2 12.148-101.625 -43.531 1.00 60.41 C
ATOM 11 C THR A 2 12.898-100.250 -43.625 1.00 60.41 C
ATOM 12 CB THR A 2 11.492-101.938 -44.875 1.00 60.41 C
ATOM 13 O THR A 2 12.430 -99.250 -43.125 1.00 60.41 O
ATOM 14 CG2 THR A 2 11.008-103.375 -44.938 1.00 60.41 C
ATOM 15 OG1 THR A 2 10.383-101.062 -45.094 1.00 60.41 O
ATOM 16 N LEU A 3 14.234-100.062 -43.781 1.00 65.25 N
ATOM 17 CA LEU A 3 15.133 -98.938 -44.000 1.00 65.25 C
ATOM 18 C LEU A 3 14.484 -97.875 -44.875 1.00 65.25 C
ATOM 19 CB LEU A 3 16.453 -99.375 -44.625 1.00 65.25 C
ATOM 20 O LEU A 3 14.656 -96.688 -44.625 1.00 65.25 O
ATOM 21 CG LEU A 3 17.719 -99.125 -43.812 1.00 65.25 C
ATOM 22 CD1 LEU A 3 18.547-100.438 -43.719 1.00 65.25 C
ATOM 23 CD2 LEU A 3 18.547 -98.000 -44.406 1.00 65.25 C
ATOM 24 N LEU A 4 13.688 -98.188 -45.875 1.00 63.56 N
ATOM 25 CA LEU A 4 13.039 -97.250 -46.812 1.00 63.56 C
ATOM 26 C LEU A 4 11.969 -96.438 -46.094 1.00 63.56 C
ATOM 27 CB LEU A 4 12.430 -98.062 -47.969 1.00 63.56 C
ATOM 28 O LEU A 4 11.828 -95.250 -46.344 1.00 63.56 O
ATOM 29 CG LEU A 4 12.516 -97.375 -49.344 1.00 63.56 C
ATOM 30 CD1 LEU A 4 13.289 -98.250 -50.312 1.00 63.56 C
ATOM 31 CD2 LEU A 4 11.117 -97.062 -49.875 1.00 63.56 C
ATOM 32 N GLU A 5 11.328 -97.000 -45.094 1.00 60.81 N
ATOM 33 CA GLU A 5 10.258 -96.312 -44.375 1.00 60.81 C
ATOM 34 C GLU A 5 10.805 -95.250 -43.438 1.00 60.81 C
ATOM 35 CB GLU A 5 9.422 -97.312 -43.594 1.00 60.81 C
ATOM 36 O GLU A 5 10.258 -94.125 -43.375 1.00 60.81 O
ATOM 37 CG GLU A 5 8.281 -97.938 -44.375 1.00 60.81 C
ATOM 38 CD GLU A 5 7.609 -99.062 -43.656 1.00 60.81 C
ATOM 39 OE1 GLU A 5 6.559 -99.562 -44.125 1.00 60.81 O
ATOM 40 OE2 GLU A 5 8.133 -99.500 -42.625 1.00 60.81 O
ATOM 41 N VAL A 6 11.906 -95.625 -42.844 1.00 63.94 N
ATOM 42 CA VAL A 6 12.539 -94.625 -41.938 1.00 63.94 C
ATOM 43 C VAL A 6 13.062 -93.438 -42.750 1.00 63.94 C
ATOM 44 CB VAL A 6 13.695 -95.312 -41.156 1.00 63.94 C
ATOM 45 O VAL A 6 12.945 -92.312 -42.312 1.00 63.94 O
ATOM 46 CG1 VAL A 6 14.484 -94.250 -40.375 1.00 63.94 C
ATOM 47 CG2 VAL A 6 13.148 -96.375 -40.188 1.00 63.94 C
ATOM 48 N SER A 7 13.578 -93.688 -43.969 1.00 70.38 N
ATOM 49 CA SER A 7 14.109 -92.562 -44.812 1.00 70.38 C
ATOM 50 C SER A 7 13.008 -91.625 -45.250 1.00 70.38 C
ATOM 51 CB SER A 7 14.828 -93.188 -46.031 1.00 70.38 C
ATOM 52 O SER A 7 13.211 -90.438 -45.281 1.00 70.38 O
ATOM 53 OG SER A 7 13.891 -93.625 -47.000 1.00 70.38 O
ATOM 54 N ILE A 8 11.766 -92.062 -45.406 1.00 67.31 N
ATOM 55 CA ILE A 8 10.656 -91.250 -45.875 1.00 67.31 C
ATOM 56 C ILE A 8 10.156 -90.375 -44.719 1.00 67.31 C
ATOM 57 CB ILE A 8 9.500 -92.125 -46.406 1.00 67.31 C
ATOM 58 O ILE A 8 9.852 -89.188 -44.906 1.00 67.31 O
ATOM 59 CG1 ILE A 8 9.898 -92.812 -47.719 1.00 67.31 C
ATOM 60 CG2 ILE A 8 8.219 -91.312 -46.562 1.00 67.31 C
ATOM 61 CD1 ILE A 8 8.891 -93.812 -48.250 1.00 67.31 C
ATOM 62 N VAL A 9 10.195 -91.000 -43.594 1.00 63.09 N
ATOM 63 CA VAL A 9 9.727 -90.250 -42.438 1.00 63.09 C
ATOM 64 C VAL A 9 10.688 -89.062 -42.156 1.00 63.09 C
ATOM 65 CB VAL A 9 9.578 -91.125 -41.219 1.00 63.09 C
ATOM 66 O VAL A 9 10.258 -87.938 -41.875 1.00 63.09 O
ATOM 67 CG1 VAL A 9 9.312 -90.312 -39.938 1.00 63.09 C
ATOM 68 CG2 VAL A 9 8.453 -92.188 -41.438 1.00 63.09 C
ATOM 69 N LEU A 10 11.984 -89.375 -42.250 1.00 69.38 N
ATOM 70 CA LEU A 10 12.984 -88.312 -42.000 1.00 69.38 C
ATOM 71 C LEU A 10 12.883 -87.250 -43.062 1.00 69.38 C
ATOM 72 CB LEU A 10 14.391 -88.938 -42.000 1.00 69.38 C
ATOM 73 O LEU A 10 13.062 -86.062 -42.750 1.00 69.38 O
ATOM 74 CG LEU A 10 14.938 -89.375 -40.656 1.00 69.38 C
ATOM 75 CD1 LEU A 10 16.031 -90.438 -40.844 1.00 69.38 C
ATOM 76 CD2 LEU A 10 15.453 -88.188 -39.844 1.00 69.38 C
ATOM 77 N ALA A 11 12.492 -87.688 -44.344 1.00 72.75 N
ATOM 78 CA ALA A 11 12.359 -86.688 -45.406 1.00 72.75 C
ATOM 79 C ALA A 11 11.164 -85.812 -45.188 1.00 72.75 C
ATOM 80 CB ALA A 11 12.219 -87.438 -46.750 1.00 72.75 C
ATOM 81 O ALA A 11 11.250 -84.562 -45.406 1.00 72.75 O
ATOM 82 N ILE A 12 10.102 -86.312 -44.594 1.00 65.62 N
ATOM 83 CA ILE A 12 8.891 -85.562 -44.344 1.00 65.62 C
ATOM 84 C ILE A 12 9.141 -84.562 -43.188 1.00 65.62 C
ATOM 85 CB ILE A 12 7.684 -86.438 -44.000 1.00 65.62 C
ATOM 86 O ILE A 12 8.758 -83.438 -43.250 1.00 65.62 O
ATOM 87 CG1 ILE A 12 7.301 -87.312 -45.250 1.00 65.62 C
ATOM 88 CG2 ILE A 12 6.496 -85.625 -43.531 1.00 65.62 C
ATOM 89 CD1 ILE A 12 6.219 -88.312 -44.969 1.00 65.62 C
ATOM 90 N ILE A 13 9.820 -85.125 -42.188 1.00 62.16 N
ATOM 91 CA ILE A 13 10.133 -84.250 -41.062 1.00 62.16 C
ATOM 92 C ILE A 13 11.039 -83.125 -41.500 1.00 62.16 C
ATOM 93 CB ILE A 13 10.812 -85.062 -39.906 1.00 62.16 C
ATOM 94 O ILE A 13 10.859 -82.000 -41.094 1.00 62.16 O
ATOM 95 CG1 ILE A 13 9.820 -86.062 -39.281 1.00 62.16 C
ATOM 96 CG2 ILE A 13 11.367 -84.125 -38.844 1.00 62.16 C
ATOM 97 CD1 ILE A 13 10.445 -87.000 -38.250 1.00 62.16 C
ATOM 98 N ALA A 14 11.930 -83.438 -42.438 1.00 71.31 N
ATOM 99 CA ALA A 14 12.859 -82.438 -42.906 1.00 71.31 C
ATOM 100 C ALA A 14 12.125 -81.312 -43.719 1.00 71.31 C
ATOM 101 CB ALA A 14 13.938 -83.062 -43.781 1.00 71.31 C
ATOM 102 O ALA A 14 12.422 -80.125 -43.562 1.00 71.31 O
ATOM 103 N VAL A 15 11.055 -81.812 -44.469 1.00 70.81 N
ATOM 104 CA VAL A 15 10.312 -80.875 -45.281 1.00 70.81 C
ATOM 105 C VAL A 15 9.438 -80.000 -44.375 1.00 70.81 C
ATOM 106 CB VAL A 15 9.445 -81.562 -46.344 1.00 70.81 C
ATOM 107 O VAL A 15 9.383 -78.750 -44.562 1.00 70.81 O
ATOM 108 CG1 VAL A 15 8.508 -80.562 -47.031 1.00 70.81 C
ATOM 109 CG2 VAL A 15 10.328 -82.250 -47.375 1.00 70.81 C
ATOM 110 N LEU A 16 8.891 -80.562 -43.438 1.00 62.84 N
ATOM 111 CA LEU A 16 8.016 -79.812 -42.531 1.00 62.84 C
ATOM 112 C LEU A 16 8.828 -78.875 -41.656 1.00 62.84 C
ATOM 113 CB LEU A 16 7.184 -80.750 -41.688 1.00 62.84 C
ATOM 114 O LEU A 16 8.414 -77.750 -41.406 1.00 62.84 O
ATOM 115 CG LEU A 16 5.938 -81.312 -42.344 1.00 62.84 C
ATOM 116 CD1 LEU A 16 5.445 -82.562 -41.531 1.00 62.84 C
ATOM 117 CD2 LEU A 16 4.836 -80.312 -42.438 1.00 62.84 C
ATOM 118 N ALA A 17 9.961 -79.375 -41.250 1.00 65.00 N
ATOM 119 CA ALA A 17 10.836 -78.500 -40.438 1.00 65.00 C
ATOM 120 C ALA A 17 11.320 -77.312 -41.281 1.00 65.00 C
ATOM 121 CB ALA A 17 12.023 -79.312 -39.906 1.00 65.00 C
ATOM 122 O ALA A 17 11.422 -76.188 -40.750 1.00 65.00 O
ATOM 123 N ALA A 18 11.516 -77.562 -42.562 1.00 70.00 N
ATOM 124 CA ALA A 18 11.977 -76.500 -43.438 1.00 70.00 C
ATOM 125 C ALA A 18 10.875 -75.438 -43.625 1.00 70.00 C
ATOM 126 CB ALA A 18 12.438 -77.000 -44.781 1.00 70.00 C
ATOM 127 O ALA A 18 11.141 -74.250 -43.625 1.00 70.00 O
ATOM 128 N LEU A 19 9.695 -75.875 -43.719 1.00 65.81 N
ATOM 129 CA LEU A 19 8.578 -75.000 -43.906 1.00 65.81 C
ATOM 130 C LEU A 19 8.289 -74.250 -42.625 1.00 65.81 C
ATOM 131 CB LEU A 19 7.324 -75.750 -44.344 1.00 65.81 C
ATOM 132 O LEU A 19 8.000 -73.000 -42.656 1.00 65.81 O
ATOM 133 CG LEU A 19 7.191 -76.000 -45.875 1.00 65.81 C
ATOM 134 CD1 LEU A 19 6.262 -77.188 -46.125 1.00 65.81 C
ATOM 135 CD2 LEU A 19 6.684 -74.750 -46.562 1.00 65.81 C
ATOM 136 N ALA A 20 8.414 -74.938 -41.562 1.00 61.19 N
ATOM 137 CA ALA A 20 8.211 -74.312 -40.281 1.00 61.19 C
ATOM 138 C ALA A 20 9.289 -73.250 -40.000 1.00 61.19 C
ATOM 139 CB ALA A 20 8.180 -75.375 -39.156 1.00 61.19 C
ATOM 140 O ALA A 20 9.008 -72.188 -39.438 1.00 61.19 O
ATOM 141 N TYR A 21 10.469 -73.562 -40.375 1.00 64.94 N
ATOM 142 CA TYR A 21 11.562 -72.625 -40.156 1.00 64.94 C
ATOM 143 C TYR A 21 11.375 -71.375 -41.031 1.00 64.94 C
ATOM 144 CB TYR A 21 12.906 -73.250 -40.469 1.00 64.94 C
ATOM 145 O TYR A 21 11.617 -70.250 -40.562 1.00 64.94 O
ATOM 146 CG TYR A 21 14.094 -72.375 -40.188 1.00 64.94 C
ATOM 147 CD1 TYR A 21 14.750 -71.688 -41.188 1.00 64.94 C
ATOM 148 CD2 TYR A 21 14.570 -72.250 -38.875 1.00 64.94 C
ATOM 149 CE1 TYR A 21 15.844 -70.875 -40.906 1.00 64.94 C
ATOM 150 CE2 TYR A 21 15.664 -71.438 -38.594 1.00 64.94 C
ATOM 151 OH TYR A 21 17.391 -70.000 -39.312 1.00 64.94 O
ATOM 152 CZ TYR A 21 16.297 -70.750 -39.594 1.00 64.94 C
ATOM 153 N ALA A 22 10.898 -71.625 -42.219 1.00 66.50 N
ATOM 154 CA ALA A 22 10.664 -70.438 -43.094 1.00 66.50 C
ATOM 155 C ALA A 22 9.539 -69.562 -42.531 1.00 66.50 C
ATOM 156 CB ALA A 22 10.328 -70.938 -44.500 1.00 66.50 C
ATOM 157 O ALA A 22 9.641 -68.312 -42.562 1.00 66.50 O
ATOM 158 N GLY A 23 8.594 -70.250 -42.062 1.00 64.06 N
ATOM 159 CA GLY A 23 7.512 -69.438 -41.469 1.00 64.06 C
ATOM 160 C GLY A 23 7.930 -68.750 -40.219 1.00 64.06 C
ATOM 161 O GLY A 23 7.559 -67.562 -40.000 1.00 64.06 O
ATOM 162 N TYR A 24 8.797 -69.312 -39.500 1.00 62.25 N
ATOM 163 CA TYR A 24 9.328 -68.688 -38.281 1.00 62.25 C
ATOM 164 C TYR A 24 10.164 -67.438 -38.625 1.00 62.25 C
ATOM 165 CB TYR A 24 10.172 -69.688 -37.500 1.00 62.25 C
ATOM 166 O TYR A 24 10.031 -66.438 -37.969 1.00 62.25 O
ATOM 167 CG TYR A 24 10.898 -69.125 -36.312 1.00 62.25 C
ATOM 168 CD1 TYR A 24 12.258 -68.812 -36.375 1.00 62.25 C
ATOM 169 CD2 TYR A 24 10.219 -68.812 -35.125 1.00 62.25 C
ATOM 170 CE1 TYR A 24 12.930 -68.250 -35.281 1.00 62.25 C
ATOM 171 CE2 TYR A 24 10.883 -68.250 -34.031 1.00 62.25 C
ATOM 172 OH TYR A 24 12.898 -67.438 -33.062 1.00 62.25 O
ATOM 173 CZ TYR A 24 12.234 -68.000 -34.125 1.00 62.25 C
ATOM 174 N ALA A 25 10.867 -67.625 -39.594 1.00 68.56 N
ATOM 175 CA ALA A 25 11.766 -66.500 -39.938 1.00 68.56 C
ATOM 176 C ALA A 25 10.977 -65.312 -40.438 1.00 68.56 C
ATOM 177 CB ALA A 25 12.758 -67.000 -41.000 1.00 68.56 C
ATOM 178 O ALA A 25 11.305 -64.188 -40.125 1.00 68.56 O
ATOM 179 N GLN A 26 9.930 -65.625 -41.094 1.00 70.38 N
ATOM 180 CA GLN A 26 9.125 -64.562 -41.625 1.00 70.38 C
ATOM 181 C GLN A 26 8.328 -63.875 -40.531 1.00 70.38 C
ATOM 182 CB GLN A 26 8.180 -65.062 -42.719 1.00 70.38 C
ATOM 183 O GLN A 26 8.203 -62.656 -40.500 1.00 70.38 O
ATOM 184 CG GLN A 26 8.719 -64.875 -44.125 1.00 70.38 C
ATOM 185 CD GLN A 26 7.746 -65.375 -45.188 1.00 70.38 C
ATOM 186 NE2 GLN A 26 8.078 -65.125 -46.438 1.00 70.38 N
ATOM 187 OE1 GLN A 26 6.711 -65.938 -44.875 1.00 70.38 O
ATOM 188 N LEU A 27 7.891 -64.625 -39.625 1.00 68.12 N
ATOM 189 CA LEU A 27 7.109 -64.000 -38.531 1.00 68.12 C
ATOM 190 C LEU A 27 8.000 -63.250 -37.562 1.00 68.12 C
ATOM 191 CB LEU A 27 6.359 -65.125 -37.750 1.00 68.12 C
ATOM 192 O LEU A 27 7.621 -62.156 -37.094 1.00 68.12 O
ATOM 193 CG LEU A 27 4.875 -64.875 -37.500 1.00 68.12 C
ATOM 194 CD1 LEU A 27 4.023 -65.875 -38.250 1.00 68.12 C
ATOM 195 CD2 LEU A 27 4.578 -64.938 -36.000 1.00 68.12 C
ATOM 196 N SER A 28 9.102 -63.750 -37.281 1.00 66.81 N
ATOM 197 CA SER A 28 10.039 -63.031 -36.406 1.00 66.81 C
ATOM 198 C SER A 28 10.516 -61.750 -37.062 1.00 66.81 C
ATOM 199 CB SER A 28 11.234 -63.906 -36.062 1.00 66.81 C
ATOM 200 O SER A 28 10.703 -60.719 -36.375 1.00 66.81 O
ATOM 201 OG SER A 28 12.109 -64.062 -37.188 1.00 66.81 O
ATOM 202 N ALA A 29 10.602 -61.844 -38.375 1.00 72.38 N
ATOM 203 CA ALA A 29 11.047 -60.656 -39.094 1.00 72.38 C
ATOM 204 C ALA A 29 9.977 -59.562 -39.094 1.00 72.38 C
ATOM 205 CB ALA A 29 11.422 -61.000 -40.531 1.00 72.38 C
ATOM 206 O ALA A 29 10.281 -58.375 -39.188 1.00 72.38 O
ATOM 207 N ARG A 30 8.805 -59.969 -38.875 1.00 72.44 N
ATOM 208 CA ARG A 30 7.723 -59.000 -38.844 1.00 72.44 C
ATOM 209 C ARG A 30 7.469 -58.500 -37.406 1.00 72.44 C
ATOM 210 CB ARG A 30 6.441 -59.594 -39.406 1.00 72.44 C
ATOM 211 O ARG A 30 7.188 -57.312 -37.188 1.00 72.44 O
ATOM 212 CG ARG A 30 6.344 -59.469 -40.938 1.00 72.44 C
ATOM 213 CD ARG A 30 5.027 -60.031 -41.469 1.00 72.44 C
ATOM 214 NE ARG A 30 5.000 -60.031 -42.906 1.00 72.44 N
ATOM 215 NH1 ARG A 30 2.844 -60.875 -43.062 1.00 72.44 N
ATOM 216 NH2 ARG A 30 4.043 -60.438 -44.969 1.00 72.44 N
ATOM 217 CZ ARG A 30 3.961 -60.438 -43.656 1.00 72.44 C
ATOM 218 N ALA A 31 7.637 -59.250 -36.469 1.00 74.12 N
ATOM 219 CA ALA A 31 7.293 -58.906 -35.094 1.00 74.12 C
ATOM 220 C ALA A 31 8.359 -58.031 -34.438 1.00 74.12 C
ATOM 221 CB ALA A 31 7.109 -60.188 -34.250 1.00 74.12 C
ATOM 222 O ALA A 31 8.031 -57.094 -33.688 1.00 74.12 O
ATOM 223 N GLY A 32 9.625 -58.188 -34.812 1.00 75.12 N
ATOM 224 CA GLY A 32 10.703 -57.406 -34.219 1.00 75.12 C
ATOM 225 C GLY A 32 10.586 -55.938 -34.500 1.00 75.12 C
ATOM 226 O GLY A 32 10.438 -55.125 -33.594 1.00 75.12 O
ATOM 227 N PRO A 33 10.469 -55.562 -35.812 1.00 80.88 N
ATOM 228 CA PRO A 33 10.367 -54.156 -36.125 1.00 80.88 C
ATOM 229 C PRO A 33 9.062 -53.531 -35.656 1.00 80.88 C
ATOM 230 CB PRO A 33 10.445 -54.125 -37.656 1.00 80.88 C
ATOM 231 O PRO A 33 9.047 -52.344 -35.250 1.00 80.88 O
ATOM 232 CG PRO A 33 11.023 -55.469 -38.031 1.00 80.88 C
ATOM 233 CD PRO A 33 10.742 -56.438 -36.938 1.00 80.88 C
ATOM 234 N GLN A 34 8.023 -54.250 -35.594 1.00 79.31 N
ATOM 235 CA GLN A 34 6.750 -53.719 -35.125 1.00 79.31 C
ATOM 236 C GLN A 34 6.793 -53.438 -33.625 1.00 79.31 C
ATOM 237 CB GLN A 34 5.609 -54.688 -35.469 1.00 79.31 C
ATOM 238 O GLN A 34 6.301 -52.406 -33.156 1.00 79.31 O
ATOM 239 CG GLN A 34 4.223 -54.094 -35.250 1.00 79.31 C
ATOM 240 CD GLN A 34 3.113 -55.031 -35.688 1.00 79.31 C
ATOM 241 NE2 GLN A 34 1.870 -54.625 -35.406 1.00 79.31 N
ATOM 242 OE1 GLN A 34 3.369 -56.094 -36.250 1.00 79.31 O
ATOM 243 N ASN A 35 7.367 -54.281 -32.875 1.00 77.50 N
ATOM 244 CA ASN A 35 7.492 -54.062 -31.422 1.00 77.50 C
ATOM 245 C ASN A 35 8.422 -52.906 -31.109 1.00 77.50 C
ATOM 246 CB ASN A 35 7.980 -55.344 -30.734 1.00 77.50 C
ATOM 247 O ASN A 35 8.133 -52.094 -30.250 1.00 77.50 O
ATOM 248 CG ASN A 35 6.879 -56.375 -30.531 1.00 77.50 C
ATOM 249 ND2 ASN A 35 7.258 -57.594 -30.203 1.00 77.50 N
ATOM 250 OD1 ASN A 35 5.695 -56.062 -30.688 1.00 77.50 O
ATOM 251 N ALA A 36 9.484 -52.875 -31.875 1.00 83.50 N
ATOM 252 CA ALA A 36 10.430 -51.781 -31.656 1.00 83.50 C
ATOM 253 C ALA A 36 9.789 -50.438 -31.969 1.00 83.50 C
ATOM 254 CB ALA A 36 11.688 -52.000 -32.500 1.00 83.50 C
ATOM 255 O ALA A 36 9.977 -49.469 -31.250 1.00 83.50 O
ATOM 256 N ALA A 37 9.039 -50.344 -33.031 1.00 85.31 N
ATOM 257 CA ALA A 37 8.367 -49.094 -33.406 1.00 85.31 C
ATOM 258 C ALA A 37 7.312 -48.719 -32.375 1.00 85.31 C
ATOM 259 CB ALA A 37 7.727 -49.250 -34.781 1.00 85.31 C
ATOM 260 O ALA A 37 7.199 -47.531 -32.000 1.00 85.31 O
ATOM 261 N ALA A 38 6.559 -49.625 -31.859 1.00 81.06 N
ATOM 262 CA ALA A 38 5.551 -49.344 -30.844 1.00 81.06 C
ATOM 263 C ALA A 38 6.203 -48.906 -29.531 1.00 81.06 C
ATOM 264 CB ALA A 38 4.664 -50.562 -30.625 1.00 81.06 C
ATOM 265 O ALA A 38 5.699 -48.031 -28.844 1.00 81.06 O
ATOM 266 N ASP A 39 7.301 -49.500 -29.234 1.00 78.31 N
ATOM 267 CA ASP A 39 8.023 -49.156 -28.016 1.00 78.31 C
ATOM 268 C ASP A 39 8.594 -47.719 -28.109 1.00 78.31 C
ATOM 269 CB ASP A 39 9.141 -50.156 -27.734 1.00 78.31 C
ATOM 270 O ASP A 39 8.484 -46.938 -27.172 1.00 78.31 O
ATOM 271 CG ASP A 39 8.688 -51.312 -26.875 1.00 78.31 C
ATOM 272 OD1 ASP A 39 7.535 -51.312 -26.391 1.00 78.31 O
ATOM 273 OD2 ASP A 39 9.492 -52.250 -26.688 1.00 78.31 O
ATOM 274 N LEU A 40 9.172 -47.438 -29.234 1.00 83.75 N
ATOM 275 CA LEU A 40 9.734 -46.094 -29.422 1.00 83.75 C
ATOM 276 C LEU A 40 8.641 -45.031 -29.406 1.00 83.75 C
ATOM 277 CB LEU A 40 10.516 -46.031 -30.719 1.00 83.75 C
ATOM 278 O LEU A 40 8.789 -43.969 -28.781 1.00 83.75 O
ATOM 279 CG LEU A 40 11.180 -44.688 -31.047 1.00 83.75 C
ATOM 280 CD1 LEU A 40 12.172 -44.312 -29.953 1.00 83.75 C
ATOM 281 CD2 LEU A 40 11.867 -44.719 -32.406 1.00 83.75 C
ATOM 282 N SER A 41 7.555 -45.281 -30.031 1.00 84.62 N
ATOM 283 CA SER A 41 6.434 -44.344 -30.016 1.00 84.62 C
ATOM 284 C SER A 41 5.902 -44.156 -28.594 1.00 84.62 C
ATOM 285 CB SER A 41 5.309 -44.844 -30.922 1.00 84.62 C
ATOM 286 O SER A 41 5.609 -43.031 -28.188 1.00 84.62 O
ATOM 287 OG SER A 41 4.148 -44.031 -30.766 1.00 84.62 O
ATOM 288 N GLY A 42 5.781 -45.219 -27.859 1.00 80.94 N
ATOM 289 CA GLY A 42 5.352 -45.125 -26.469 1.00 80.94 C
ATOM 290 C GLY A 42 6.336 -44.375 -25.594 1.00 80.94 C
ATOM 291 O GLY A 42 5.930 -43.594 -24.703 1.00 80.94 O
ATOM 292 N ALA A 43 7.609 -44.562 -25.844 1.00 83.75 N
ATOM 293 CA ALA A 43 8.633 -43.844 -25.062 1.00 83.75 C
ATOM 294 C ALA A 43 8.578 -42.344 -25.328 1.00 83.75 C
ATOM 295 CB ALA A 43 10.016 -44.406 -25.406 1.00 83.75 C
ATOM 296 O ALA A 43 8.750 -41.562 -24.406 1.00 83.75 O
ATOM 297 N LEU A 44 8.328 -41.969 -26.547 1.00 86.62 N
ATOM 298 CA LEU A 44 8.219 -40.562 -26.891 1.00 86.62 C
ATOM 299 C LEU A 44 7.020 -39.906 -26.203 1.00 86.62 C
ATOM 300 CB LEU A 44 8.102 -40.375 -28.406 1.00 86.62 C
ATOM 301 O LEU A 44 7.125 -38.812 -25.641 1.00 86.62 O
ATOM 302 CG LEU A 44 9.375 -40.625 -29.219 1.00 86.62 C
ATOM 303 CD1 LEU A 44 9.031 -40.812 -30.688 1.00 86.62 C
ATOM 304 CD2 LEU A 44 10.375 -39.500 -29.031 1.00 86.62 C
ATOM 305 N ALA A 45 5.938 -40.562 -26.156 1.00 83.88 N
ATOM 306 CA ALA A 45 4.742 -40.062 -25.500 1.00 83.88 C
ATOM 307 C ALA A 45 4.930 -40.000 -23.984 1.00 83.88 C
ATOM 308 CB ALA A 45 3.529 -40.906 -25.844 1.00 83.88 C
ATOM 309 O ALA A 45 4.516 -39.031 -23.344 1.00 83.88 O
ATOM 310 N GLU A 46 5.543 -41.031 -23.438 1.00 82.06 N
ATOM 311 CA GLU A 46 5.809 -41.062 -22.000 1.00 82.06 C
ATOM 312 C GLU A 46 6.777 -39.969 -21.594 1.00 82.06 C
ATOM 313 CB GLU A 46 6.359 -42.438 -21.562 1.00 82.06 C
ATOM 314 O GLU A 46 6.602 -39.312 -20.562 1.00 82.06 O
ATOM 315 CG GLU A 46 6.590 -42.562 -20.062 1.00 82.06 C
ATOM 316 CD GLU A 46 7.148 -43.906 -19.656 1.00 82.06 C
ATOM 317 OE1 GLU A 46 7.355 -44.156 -18.453 1.00 82.06 O
ATOM 318 OE2 GLU A 46 7.387 -44.750 -20.562 1.00 82.06 O
ATOM 319 N ALA A 47 7.766 -39.719 -22.422 1.00 88.62 N
ATOM 320 CA ALA A 47 8.750 -38.656 -22.141 1.00 88.62 C
ATOM 321 C ALA A 47 8.086 -37.281 -22.094 1.00 88.62 C
ATOM 322 CB ALA A 47 9.852 -38.656 -23.203 1.00 88.62 C
ATOM 323 O ALA A 47 8.344 -36.500 -21.172 1.00 88.62 O
ATOM 324 N ARG A 48 7.242 -37.062 -22.953 1.00 87.62 N
ATOM 325 CA ARG A 48 6.543 -35.781 -22.984 1.00 87.62 C
ATOM 326 C ARG A 48 5.648 -35.625 -21.750 1.00 87.62 C
ATOM 327 CB ARG A 48 5.711 -35.625 -24.250 1.00 87.62 C
ATOM 328 O ARG A 48 5.688 -34.594 -21.078 1.00 87.62 O
ATOM 329 CG ARG A 48 4.977 -34.312 -24.375 1.00 87.62 C
ATOM 330 CD ARG A 48 4.105 -34.250 -25.609 1.00 87.62 C
ATOM 331 NE ARG A 48 3.391 -32.969 -25.719 1.00 87.62 N
ATOM 332 NH1 ARG A 48 1.417 -33.906 -26.469 1.00 87.62 N
ATOM 333 NH2 ARG A 48 1.576 -31.641 -26.172 1.00 87.62 N
ATOM 334 CZ ARG A 48 2.129 -32.844 -26.125 1.00 87.62 C
ATOM 335 N ALA A 49 4.844 -36.594 -21.469 1.00 85.81 N
ATOM 336 CA ALA A 49 3.926 -36.531 -20.328 1.00 85.81 C
ATOM 337 C ALA A 49 4.684 -36.375 -19.016 1.00 85.81 C
ATOM 338 CB ALA A 49 3.045 -37.781 -20.297 1.00 85.81 C
ATOM 339 O ALA A 49 4.281 -35.625 -18.156 1.00 85.81 O
ATOM 340 N ARG A 50 5.770 -37.094 -18.922 1.00 86.25 N
ATOM 341 CA ARG A 50 6.566 -37.031 -17.688 1.00 86.25 C
ATOM 342 C ARG A 50 7.223 -35.656 -17.547 1.00 86.25 C
ATOM 343 CB ARG A 50 7.633 -38.125 -17.688 1.00 86.25 C
ATOM 344 O ARG A 50 7.312 -35.125 -16.438 1.00 86.25 O
ATOM 345 CG ARG A 50 8.320 -38.312 -16.344 1.00 86.25 C
ATOM 346 CD ARG A 50 7.371 -38.906 -15.312 1.00 86.25 C
ATOM 347 NE ARG A 50 8.055 -39.188 -14.055 1.00 86.25 N
ATOM 348 NH1 ARG A 50 6.191 -40.031 -12.984 1.00 86.25 N
ATOM 349 NH2 ARG A 50 8.195 -39.906 -11.883 1.00 86.25 N
ATOM 350 CZ ARG A 50 7.480 -39.719 -12.977 1.00 86.25 C
ATOM 351 N ALA A 51 7.684 -35.156 -18.641 1.00 89.69 N
ATOM 352 CA ALA A 51 8.305 -33.844 -18.594 1.00 89.69 C
ATOM 353 C ALA A 51 7.328 -32.781 -18.062 1.00 89.69 C
ATOM 354 CB ALA A 51 8.805 -33.438 -19.969 1.00 89.69 C
ATOM 355 O ALA A 51 7.688 -31.969 -17.219 1.00 89.69 O
ATOM 356 N VAL A 52 6.133 -32.875 -18.484 1.00 85.50 N
ATOM 357 CA VAL A 52 5.121 -31.906 -18.047 1.00 85.50 C
ATOM 358 C VAL A 52 4.746 -32.156 -16.594 1.00 85.50 C
ATOM 359 CB VAL A 52 3.861 -31.969 -18.938 1.00 85.50 C
ATOM 360 O VAL A 52 4.629 -31.234 -15.789 1.00 85.50 O
ATOM 361 CG1 VAL A 52 2.750 -31.078 -18.375 1.00 85.50 C
ATOM 362 CG2 VAL A 52 4.203 -31.547 -20.375 1.00 85.50 C
ATOM 363 N ASP A 53 4.637 -33.438 -16.219 1.00 85.38 N
ATOM 364 CA ASP A 53 4.234 -33.844 -14.867 1.00 85.38 C
ATOM 365 C ASP A 53 5.289 -33.438 -13.836 1.00 85.38 C
ATOM 366 CB ASP A 53 3.992 -35.344 -14.812 1.00 85.38 C
ATOM 367 O ASP A 53 4.953 -32.906 -12.781 1.00 85.38 O
ATOM 368 CG ASP A 53 3.777 -35.875 -13.398 1.00 85.38 C
ATOM 369 OD1 ASP A 53 3.172 -35.156 -12.570 1.00 85.38 O
ATOM 370 OD2 ASP A 53 4.215 -37.000 -13.102 1.00 85.38 O
ATOM 371 N ARG A 54 6.535 -33.531 -14.125 1.00 86.38 N
ATOM 372 CA ARG A 54 7.613 -33.312 -13.164 1.00 86.38 C
ATOM 373 C ARG A 54 8.234 -31.922 -13.352 1.00 86.38 C
ATOM 374 CB ARG A 54 8.688 -34.375 -13.312 1.00 86.38 C
ATOM 375 O ARG A 54 9.133 -31.531 -12.602 1.00 86.38 O
ATOM 376 CG ARG A 54 8.219 -35.781 -12.938 1.00 86.38 C
ATOM 377 CD ARG A 54 8.172 -35.969 -11.430 1.00 86.38 C
ATOM 378 NE ARG A 54 7.910 -37.375 -11.078 1.00 86.38 N
ATOM 379 NH1 ARG A 54 8.062 -37.031 -8.797 1.00 86.38 N
ATOM 380 NH2 ARG A 54 7.613 -39.125 -9.633 1.00 86.38 N
ATOM 381 CZ ARG A 54 7.863 -37.844 -9.836 1.00 86.38 C
ATOM 382 N GLN A 55 7.738 -31.266 -14.258 1.00 86.94 N
ATOM 383 CA GLN A 55 8.336 -29.969 -14.562 1.00 86.94 C
ATOM 384 C GLN A 55 9.852 -30.078 -14.680 1.00 86.94 C
ATOM 385 CB GLN A 55 7.965 -28.938 -13.500 1.00 86.94 C
ATOM 386 O GLN A 55 10.586 -29.266 -14.102 1.00 86.94 O
ATOM 387 CG GLN A 55 6.492 -28.547 -13.500 1.00 86.94 C
ATOM 388 CD GLN A 55 6.121 -27.641 -14.656 1.00 86.94 C
ATOM 389 NE2 GLN A 55 4.914 -27.812 -15.188 1.00 86.94 N
ATOM 390 OE1 GLN A 55 6.914 -26.797 -15.078 1.00 86.94 O
ATOM 391 N ALA A 56 10.328 -31.125 -15.375 1.00 88.19 N
ATOM 392 CA ALA A 56 11.734 -31.422 -15.609 1.00 88.19 C
ATOM 393 C ALA A 56 11.992 -31.719 -17.078 1.00 88.19 C
ATOM 394 CB ALA A 56 12.180 -32.594 -14.750 1.00 88.19 C
ATOM 395 O ALA A 56 11.055 -31.875 -17.859 1.00 88.19 O
ATOM 396 N ASP A 57 13.227 -31.781 -17.453 1.00 90.75 N
ATOM 397 CA ASP A 57 13.594 -32.219 -18.797 1.00 90.75 C
ATOM 398 C ASP A 57 13.742 -33.719 -18.891 1.00 90.75 C
ATOM 399 CB ASP A 57 14.883 -31.516 -19.250 1.00 90.75 C
ATOM 400 O ASP A 57 14.312 -34.344 -17.984 1.00 90.75 O
ATOM 401 CG ASP A 57 14.711 -30.031 -19.500 1.00 90.75 C
ATOM 402 OD1 ASP A 57 13.570 -29.531 -19.469 1.00 90.75 O
ATOM 403 OD2 ASP A 57 15.734 -29.344 -19.719 1.00 90.75 O
ATOM 404 N VAL A 58 13.086 -34.219 -19.859 1.00 92.44 N
ATOM 405 CA VAL A 58 13.266 -35.625 -20.125 1.00 92.44 C
ATOM 406 C VAL A 58 13.984 -35.812 -21.469 1.00 92.44 C
ATOM 407 CB VAL A 58 11.922 -36.375 -20.141 1.00 92.44 C
ATOM 408 O VAL A 58 13.492 -35.406 -22.516 1.00 92.44 O
ATOM 409 CG1 VAL A 58 12.133 -37.875 -20.406 1.00 92.44 C
ATOM 410 CG2 VAL A 58 11.180 -36.188 -18.828 1.00 92.44 C
ATOM 411 N TRP A 59 15.117 -36.469 -21.359 1.00 93.69 N
ATOM 412 CA TRP A 59 15.984 -36.656 -22.516 1.00 93.69 C
ATOM 413 C TRP A 59 15.789 -38.031 -23.141 1.00 93.69 C
ATOM 414 CB TRP A 59 17.453 -36.469 -22.125 1.00 93.69 C
ATOM 415 O TRP A 59 15.852 -39.031 -22.453 1.00 93.69 O
ATOM 416 CG TRP A 59 17.797 -35.062 -21.672 1.00 93.69 C
ATOM 417 CD1 TRP A 59 17.344 -34.438 -20.547 1.00 93.69 C
ATOM 418 CD2 TRP A 59 18.656 -34.125 -22.344 1.00 93.69 C
ATOM 419 CE2 TRP A 59 18.672 -32.969 -21.562 1.00 93.69 C
ATOM 420 CE3 TRP A 59 19.406 -34.188 -23.531 1.00 93.69 C
ATOM 421 NE1 TRP A 59 17.875 -33.156 -20.484 1.00 93.69 N
ATOM 422 CH2 TRP A 59 20.156 -31.922 -23.094 1.00 93.69 C
ATOM 423 CZ2 TRP A 59 19.422 -31.844 -21.938 1.00 93.69 C
ATOM 424 CZ3 TRP A 59 20.141 -33.062 -23.891 1.00 93.69 C
ATOM 425 N LEU A 60 15.391 -38.031 -24.391 1.00 93.81 N
ATOM 426 CA LEU A 60 15.492 -39.219 -25.188 1.00 93.81 C
ATOM 427 C LEU A 60 16.766 -39.219 -26.031 1.00 93.81 C
ATOM 428 CB LEU A 60 14.273 -39.375 -26.094 1.00 93.81 C
ATOM 429 O LEU A 60 16.828 -38.562 -27.062 1.00 93.81 O
ATOM 430 CG LEU A 60 14.188 -40.656 -26.922 1.00 93.81 C
ATOM 431 CD1 LEU A 60 13.891 -41.844 -26.000 1.00 93.81 C
ATOM 432 CD2 LEU A 60 13.125 -40.531 -28.000 1.00 93.81 C
ATOM 433 N ILE A 61 17.750 -39.969 -25.578 1.00 94.38 N
ATOM 434 CA ILE A 61 19.062 -40.000 -26.203 1.00 94.38 C
ATOM 435 C ILE A 61 19.141 -41.156 -27.203 1.00 94.38 C
ATOM 436 CB ILE A 61 20.188 -40.125 -25.156 1.00 94.38 C
ATOM 437 O ILE A 61 18.812 -42.312 -26.859 1.00 94.38 O
ATOM 438 CG1 ILE A 61 20.047 -39.062 -24.078 1.00 94.38 C
ATOM 439 CG2 ILE A 61 21.562 -40.062 -25.828 1.00 94.38 C
ATOM 440 CD1 ILE A 61 20.828 -39.312 -22.812 1.00 94.38 C
ATOM 441 N ILE A 62 19.562 -40.875 -28.344 1.00 94.25 N
ATOM 442 CA ILE A 62 19.562 -41.875 -29.406 1.00 94.25 C
ATOM 443 C ILE A 62 20.984 -42.094 -29.906 1.00 94.25 C
ATOM 444 CB ILE A 62 18.641 -41.438 -30.578 1.00 94.25 C
ATOM 445 O ILE A 62 21.719 -41.125 -30.188 1.00 94.25 O
ATOM 446 CG1 ILE A 62 17.203 -41.250 -30.094 1.00 94.25 C
ATOM 447 CG2 ILE A 62 18.719 -42.469 -31.719 1.00 94.25 C
ATOM 448 CD1 ILE A 62 16.281 -40.625 -31.125 1.00 94.25 C
ATOM 449 N TYR A 63 21.469 -43.344 -29.922 1.00 92.50 N
ATOM 450 CA TYR A 63 22.656 -43.844 -30.609 1.00 92.50 C
ATOM 451 C TYR A 63 22.266 -44.781 -31.766 1.00 92.50 C
ATOM 452 CB TYR A 63 23.578 -44.594 -29.641 1.00 92.50 C
ATOM 453 O TYR A 63 21.906 -45.938 -31.562 1.00 92.50 O
ATOM 454 CG TYR A 63 24.281 -43.719 -28.672 1.00 92.50 C
ATOM 455 CD1 TYR A 63 25.625 -43.375 -28.844 1.00 92.50 C
ATOM 456 CD2 TYR A 63 23.625 -43.188 -27.562 1.00 92.50 C
ATOM 457 CE1 TYR A 63 26.297 -42.562 -27.938 1.00 92.50 C
ATOM 458 CE2 TYR A 63 24.281 -42.344 -26.656 1.00 92.50 C
ATOM 459 OH TYR A 63 26.266 -41.219 -25.969 1.00 92.50 O
ATOM 460 CZ TYR A 63 25.609 -42.031 -26.859 1.00 92.50 C
ATOM 461 N PRO A 64 22.344 -44.281 -33.000 1.00 91.94 N
ATOM 462 CA PRO A 64 21.781 -45.062 -34.094 1.00 91.94 C
ATOM 463 C PRO A 64 22.625 -46.281 -34.438 1.00 91.94 C
ATOM 464 CB PRO A 64 21.797 -44.062 -35.250 1.00 91.94 C
ATOM 465 O PRO A 64 22.141 -47.219 -35.094 1.00 91.94 O
ATOM 466 CG PRO A 64 22.750 -42.969 -34.844 1.00 91.94 C
ATOM 467 CD PRO A 64 22.859 -43.000 -33.344 1.00 91.94 C
ATOM 468 N ASP A 65 23.922 -46.406 -33.969 1.00 89.31 N
ATOM 469 CA ASP A 65 24.766 -47.500 -34.438 1.00 89.31 C
ATOM 470 C ASP A 65 25.562 -48.125 -33.281 1.00 89.31 C
ATOM 471 CB ASP A 65 25.703 -47.031 -35.531 1.00 89.31 C
ATOM 472 O ASP A 65 26.609 -48.719 -33.500 1.00 89.31 O
ATOM 473 CG ASP A 65 26.453 -45.750 -35.156 1.00 89.31 C
ATOM 474 OD1 ASP A 65 26.203 -45.188 -34.062 1.00 89.31 O
ATOM 475 OD2 ASP A 65 27.312 -45.312 -35.969 1.00 89.31 O
ATOM 476 N ILE A 66 25.109 -48.094 -32.188 1.00 87.56 N
ATOM 477 CA ILE A 66 25.859 -48.625 -31.062 1.00 87.56 C
ATOM 478 C ILE A 66 25.375 -50.062 -30.766 1.00 87.56 C
ATOM 479 CB ILE A 66 25.719 -47.750 -29.797 1.00 87.56 C
ATOM 480 O ILE A 66 24.234 -50.406 -31.047 1.00 87.56 O
ATOM 481 CG1 ILE A 66 26.844 -48.094 -28.797 1.00 87.56 C
ATOM 482 CG2 ILE A 66 24.344 -47.938 -29.156 1.00 87.56 C
ATOM 483 CD1 ILE A 66 26.953 -47.062 -27.656 1.00 87.56 C
ATOM 484 N ASN A 67 26.234 -50.906 -30.328 1.00 84.94 N
ATOM 485 CA ASN A 67 25.859 -52.219 -29.844 1.00 84.94 C
ATOM 486 C ASN A 67 25.781 -52.281 -28.328 1.00 84.94 C
ATOM 487 CB ASN A 67 26.844 -53.281 -30.359 1.00 84.94 C
ATOM 488 O ASN A 67 26.125 -51.312 -27.656 1.00 84.94 O
ATOM 489 CG ASN A 67 28.234 -53.125 -29.797 1.00 84.94 C
ATOM 490 ND2 ASN A 67 29.188 -53.906 -30.312 1.00 84.94 N
ATOM 491 OD1 ASN A 67 28.469 -52.281 -28.922 1.00 84.94 O
ATOM 492 N PRO A 68 25.203 -53.281 -27.750 1.00 78.25 N
ATOM 493 CA PRO A 68 25.047 -53.344 -26.297 1.00 78.25 C
ATOM 494 C PRO A 68 26.391 -53.312 -25.562 1.00 78.25 C
ATOM 495 CB PRO A 68 24.344 -54.688 -26.078 1.00 78.25 C
ATOM 496 O PRO A 68 26.422 -53.000 -24.359 1.00 78.25 O
ATOM 497 CG PRO A 68 23.609 -54.938 -27.359 1.00 78.25 C
ATOM 498 CD PRO A 68 24.422 -54.375 -28.484 1.00 78.25 C
ATOM 499 N GLU A 69 27.469 -53.656 -26.250 1.00 77.81 N
ATOM 500 CA GLU A 69 28.797 -53.594 -25.641 1.00 77.81 C
ATOM 501 C GLU A 69 29.375 -52.188 -25.719 1.00 77.81 C
ATOM 502 CB GLU A 69 29.734 -54.594 -26.328 1.00 77.81 C
ATOM 503 O GLU A 69 30.422 -51.906 -25.156 1.00 77.81 O
ATOM 504 CG GLU A 69 29.359 -56.062 -26.094 1.00 77.81 C
ATOM 505 CD GLU A 69 28.234 -56.531 -27.016 1.00 77.81 C
ATOM 506 OE1 GLU A 69 27.594 -57.562 -26.703 1.00 77.81 O
ATOM 507 OE2 GLU A 69 27.984 -55.844 -28.031 1.00 77.81 O
ATOM 508 N GLY A 70 28.625 -51.250 -26.391 1.00 79.31 N
ATOM 509 CA GLY A 70 29.031 -49.875 -26.453 1.00 79.31 C
ATOM 510 C GLY A 70 29.875 -49.531 -27.656 1.00 79.31 C
ATOM 511 O GLY A 70 30.438 -48.438 -27.750 1.00 79.31 O
ATOM 512 N GLN A 71 30.094 -50.500 -28.562 1.00 82.94 N
ATOM 513 CA GLN A 71 30.922 -50.250 -29.734 1.00 82.94 C
ATOM 514 C GLN A 71 30.125 -49.531 -30.828 1.00 82.94 C
ATOM 515 CB GLN A 71 31.484 -51.562 -30.281 1.00 82.94 C
ATOM 516 O GLN A 71 29.109 -50.062 -31.297 1.00 82.94 O
ATOM 517 CG GLN A 71 32.562 -52.188 -29.406 1.00 82.94 C
ATOM 518 CD GLN A 71 33.125 -53.469 -29.984 1.00 82.94 C
ATOM 519 NE2 GLN A 71 34.344 -53.844 -29.562 1.00 82.94 N
ATOM 520 OE1 GLN A 71 32.469 -54.125 -30.797 1.00 82.94 O
ATOM 521 N ALA A 72 30.625 -48.406 -31.203 1.00 85.56 N
ATOM 522 CA ALA A 72 29.969 -47.562 -32.219 1.00 85.56 C
ATOM 523 C ALA A 72 30.172 -48.156 -33.594 1.00 85.56 C
ATOM 524 CB ALA A 72 30.500 -46.156 -32.156 1.00 85.56 C
ATOM 525 O ALA A 72 31.250 -48.656 -33.938 1.00 85.56 O
ATOM 526 N GLY A 73 29.219 -48.188 -34.406 1.00 81.25 N
ATOM 527 CA GLY A 73 29.281 -48.656 -35.812 1.00 81.25 C
ATOM 528 C GLY A 73 29.016 -50.125 -35.969 1.00 81.25 C
ATOM 529 O GLY A 73 28.969 -50.656 -37.094 1.00 81.25 O
ATOM 530 N ALA A 74 28.938 -50.875 -34.875 1.00 80.25 N
ATOM 531 CA ALA A 74 28.844 -52.312 -34.969 1.00 80.25 C
ATOM 532 C ALA A 74 27.453 -52.812 -34.562 1.00 80.25 C
ATOM 533 CB ALA A 74 29.906 -52.969 -34.094 1.00 80.25 C
ATOM 534 O ALA A 74 27.156 -54.000 -34.656 1.00 80.25 O
ATOM 535 N GLY A 75 26.703 -52.000 -34.219 1.00 83.81 N
ATOM 536 CA GLY A 75 25.422 -52.438 -33.719 1.00 83.81 C
ATOM 537 C GLY A 75 24.250 -51.875 -34.500 1.00 83.81 C
ATOM 538 O GLY A 75 24.422 -51.250 -35.562 1.00 83.81 O
ATOM 539 N HIS A 76 23.000 -52.188 -34.031 1.00 87.56 N
ATOM 540 CA HIS A 76 21.766 -51.781 -34.688 1.00 87.56 C
ATOM 541 C HIS A 76 21.203 -50.531 -34.031 1.00 87.56 C
ATOM 542 CB HIS A 76 20.734 -52.906 -34.625 1.00 87.56 C
ATOM 543 O HIS A 76 20.172 -50.000 -34.469 1.00 87.56 O
ATOM 544 CG HIS A 76 21.109 -54.094 -35.438 1.00 87.56 C
ATOM 545 CD2 HIS A 76 21.359 -55.375 -35.094 1.00 87.56 C
ATOM 546 ND1 HIS A 76 21.297 -54.062 -36.812 1.00 87.56 N
ATOM 547 CE1 HIS A 76 21.625 -55.250 -37.250 1.00 87.56 C
ATOM 548 NE2 HIS A 76 21.672 -56.094 -36.219 1.00 87.56 N
ATOM 549 N GLY A 77 21.812 -49.969 -32.938 1.00 89.25 N
ATOM 550 CA GLY A 77 21.406 -48.719 -32.344 1.00 89.25 C
ATOM 551 C GLY A 77 20.750 -48.906 -30.984 1.00 89.25 C
ATOM 552 O GLY A 77 20.469 -50.062 -30.578 1.00 89.25 O
ATOM 553 N ALA A 78 20.641 -47.875 -30.172 1.00 89.50 N
ATOM 554 CA ALA A 78 20.000 -47.875 -28.859 1.00 89.50 C
ATOM 555 C ALA A 78 19.391 -46.500 -28.562 1.00 89.50 C
ATOM 556 CB ALA A 78 21.016 -48.250 -27.781 1.00 89.50 C
ATOM 557 O ALA A 78 19.734 -45.500 -29.203 1.00 89.50 O
ATOM 558 N TRP A 79 18.375 -46.469 -27.688 1.00 89.50 N
ATOM 559 CA TRP A 79 17.844 -45.219 -27.172 1.00 89.50 C
ATOM 560 C TRP A 79 17.703 -45.281 -25.656 1.00 89.50 C
ATOM 561 CB TRP A 79 16.484 -44.906 -27.797 1.00 89.50 C
ATOM 562 O TRP A 79 17.547 -46.375 -25.078 1.00 89.50 O
ATOM 563 CG TRP A 79 15.477 -46.000 -27.656 1.00 89.50 C
ATOM 564 CD1 TRP A 79 15.141 -46.938 -28.594 1.00 89.50 C
ATOM 565 CD2 TRP A 79 14.656 -46.281 -26.516 1.00 89.50 C
ATOM 566 CE2 TRP A 79 13.859 -47.375 -26.812 1.00 89.50 C
ATOM 567 CE3 TRP A 79 14.531 -45.656 -25.250 1.00 89.50 C
ATOM 568 NE1 TRP A 79 14.172 -47.781 -28.094 1.00 89.50 N
ATOM 569 CH2 TRP A 79 12.828 -47.312 -24.688 1.00 89.50 C
ATOM 570 CZ2 TRP A 79 12.938 -47.906 -25.906 1.00 89.50 C
ATOM 571 CZ3 TRP A 79 13.609 -46.188 -24.344 1.00 89.50 C
ATOM 572 N PHE A 80 17.969 -44.156 -24.984 1.00 89.81 N
ATOM 573 CA PHE A 80 17.938 -44.000 -23.531 1.00 89.81 C
ATOM 574 C PHE A 80 16.969 -42.906 -23.125 1.00 89.81 C
ATOM 575 CB PHE A 80 19.328 -43.719 -22.984 1.00 89.81 C
ATOM 576 O PHE A 80 16.906 -41.844 -23.766 1.00 89.81 O
ATOM 577 CG PHE A 80 20.375 -44.688 -23.469 1.00 89.81 C
ATOM 578 CD1 PHE A 80 20.703 -45.812 -22.719 1.00 89.81 C
ATOM 579 CD2 PHE A 80 21.047 -44.469 -24.656 1.00 89.81 C
ATOM 580 CE1 PHE A 80 21.672 -46.719 -23.156 1.00 89.81 C
ATOM 581 CE2 PHE A 80 22.031 -45.375 -25.109 1.00 89.81 C
ATOM 582 CZ PHE A 80 22.328 -46.469 -24.344 1.00 89.81 C
ATOM 583 N LEU A 81 16.125 -43.156 -22.141 1.00 89.31 N
ATOM 584 CA LEU A 81 15.211 -42.188 -21.578 1.00 89.31 C
ATOM 585 C LEU A 81 15.688 -41.750 -20.203 1.00 89.31 C
ATOM 586 CB LEU A 81 13.797 -42.781 -21.484 1.00 89.31 C
ATOM 587 O LEU A 81 15.742 -42.562 -19.266 1.00 89.31 O
ATOM 588 CG LEU A 81 12.672 -41.781 -21.219 1.00 89.31 C
ATOM 589 CD1 LEU A 81 12.508 -40.844 -22.406 1.00 89.31 C
ATOM 590 CD2 LEU A 81 11.367 -42.500 -20.922 1.00 89.31 C
ATOM 591 N LEU A 82 16.047 -40.438 -20.109 1.00 89.88 N
ATOM 592 CA LEU A 82 16.625 -39.906 -18.891 1.00 89.88 C
ATOM 593 C LEU A 82 15.828 -38.688 -18.391 1.00 89.88 C
ATOM 594 CB LEU A 82 18.078 -39.500 -19.109 1.00 89.88 C
ATOM 595 O LEU A 82 15.547 -37.781 -19.156 1.00 89.88 O
ATOM 596 CG LEU A 82 18.828 -38.938 -17.906 1.00 89.88 C
ATOM 597 CD1 LEU A 82 20.188 -39.625 -17.750 1.00 89.88 C
ATOM 598 CD2 LEU A 82 19.000 -37.406 -18.047 1.00 89.88 C
ATOM 599 N GLU A 83 15.414 -38.719 -17.156 1.00 87.56 N
ATOM 600 CA GLU A 83 14.766 -37.594 -16.500 1.00 87.56 C
ATOM 601 C GLU A 83 15.797 -36.688 -15.820 1.00 87.56 C
ATOM 602 CB GLU A 83 13.742 -38.094 -15.477 1.00 87.56 C
ATOM 603 O GLU A 83 16.562 -37.156 -14.977 1.00 87.56 O
ATOM 604 CG GLU A 83 13.000 -36.969 -14.758 1.00 87.56 C
ATOM 605 CD GLU A 83 12.016 -37.469 -13.711 1.00 87.56 C
ATOM 606 OE1 GLU A 83 11.742 -36.719 -12.742 1.00 87.56 O
ATOM 607 OE2 GLU A 83 11.523 -38.594 -13.867 1.00 87.56 O
ATOM 608 N ASP A 84 15.852 -35.469 -16.219 1.00 89.50 N
ATOM 609 CA ASP A 84 16.766 -34.438 -15.672 1.00 89.50 C
ATOM 610 C ASP A 84 16.031 -33.438 -14.812 1.00 89.50 C
ATOM 611 CB ASP A 84 17.516 -33.750 -16.812 1.00 89.50 C
ATOM 612 O ASP A 84 15.562 -32.406 -15.312 1.00 89.50 O
ATOM 613 CG ASP A 84 18.484 -32.688 -16.312 1.00 89.50 C
ATOM 614 OD1 ASP A 84 18.828 -32.688 -15.102 1.00 89.50 O
ATOM 615 OD2 ASP A 84 18.922 -31.844 -17.125 1.00 89.50 O
ATOM 616 N ARG A 85 16.062 -33.594 -13.500 1.00 82.25 N
ATOM 617 CA ARG A 85 15.281 -32.750 -12.578 1.00 82.25 C
ATOM 618 C ARG A 85 15.969 -31.422 -12.336 1.00 82.25 C
ATOM 619 CB ARG A 85 15.055 -33.500 -11.258 1.00 82.25 C
ATOM 620 O ARG A 85 15.297 -30.406 -12.117 1.00 82.25 O
ATOM 621 CG ARG A 85 14.094 -34.656 -11.352 1.00 82.25 C
ATOM 622 CD ARG A 85 13.891 -35.344 -10.000 1.00 82.25 C
ATOM 623 NE ARG A 85 13.203 -36.625 -10.141 1.00 82.25 N
ATOM 624 NH1 ARG A 85 13.992 -37.500 -8.148 1.00 82.25 N
ATOM 625 NH2 ARG A 85 12.602 -38.750 -9.477 1.00 82.25 N
ATOM 626 CZ ARG A 85 13.266 -37.625 -9.250 1.00 82.25 C
ATOM 627 N LEU A 86 17.281 -31.406 -12.383 1.00 81.56 N
ATOM 628 CA LEU A 86 18.031 -30.188 -12.109 1.00 81.56 C
ATOM 629 C LEU A 86 18.266 -29.391 -13.383 1.00 81.56 C
ATOM 630 CB LEU A 86 19.375 -30.531 -11.453 1.00 81.56 C
ATOM 631 O LEU A 86 18.781 -28.281 -13.336 1.00 81.56 O
ATOM 632 CG LEU A 86 19.328 -31.109 -10.039 1.00 81.56 C
ATOM 633 CD1 LEU A 86 20.719 -31.406 -9.531 1.00 81.56 C
ATOM 634 CD2 LEU A 86 18.609 -30.141 -9.102 1.00 81.56 C
ATOM 635 N ARG A 87 17.984 -29.984 -14.531 1.00 83.12 N
ATOM 636 CA ARG A 87 18.125 -29.359 -15.836 1.00 83.12 C
ATOM 637 C ARG A 87 19.578 -28.969 -16.109 1.00 83.12 C
ATOM 638 CB ARG A 87 17.219 -28.109 -15.922 1.00 83.12 C
ATOM 639 O ARG A 87 19.844 -27.859 -16.594 1.00 83.12 O
ATOM 640 CG ARG A 87 15.742 -28.422 -15.844 1.00 83.12 C
ATOM 641 CD ARG A 87 14.891 -27.172 -16.078 1.00 83.12 C
ATOM 642 NE ARG A 87 15.430 -26.016 -15.359 1.00 83.12 N
ATOM 643 NH1 ARG A 87 13.586 -24.672 -15.734 1.00 83.12 N
ATOM 644 NH2 ARG A 87 15.375 -23.875 -14.539 1.00 83.12 N
ATOM 645 CZ ARG A 87 14.797 -24.859 -15.211 1.00 83.12 C
ATOM 646 N ASN A 88 20.469 -29.734 -15.703 1.00 84.62 N
ATOM 647 CA ASN A 88 21.891 -29.453 -15.898 1.00 84.62 C
ATOM 648 C ASN A 88 22.562 -30.500 -16.781 1.00 84.62 C
ATOM 649 CB ASN A 88 22.594 -29.359 -14.547 1.00 84.62 C
ATOM 650 O ASN A 88 23.781 -30.484 -16.953 1.00 84.62 O
ATOM 651 CG ASN A 88 22.547 -30.641 -13.758 1.00 84.62 C
ATOM 652 ND2 ASN A 88 23.234 -30.672 -12.625 1.00 84.62 N
ATOM 653 OD1 ASN A 88 21.891 -31.609 -14.172 1.00 84.62 O
ATOM 654 N PHE A 89 21.719 -31.453 -17.234 1.00 87.38 N
ATOM 655 CA PHE A 89 22.266 -32.500 -18.078 1.00 87.38 C
ATOM 656 C PHE A 89 22.828 -31.938 -19.375 1.00 87.38 C
ATOM 657 CB PHE A 89 21.203 -33.562 -18.391 1.00 87.38 C
ATOM 658 O PHE A 89 23.781 -32.469 -19.953 1.00 87.38 O
ATOM 659 CG PHE A 89 21.734 -34.812 -19.047 1.00 87.38 C
ATOM 660 CD1 PHE A 89 21.484 -35.031 -20.391 1.00 87.38 C
ATOM 661 CD2 PHE A 89 22.500 -35.719 -18.344 1.00 87.38 C
ATOM 662 CE1 PHE A 89 21.984 -36.188 -21.016 1.00 87.38 C
ATOM 663 CE2 PHE A 89 23.000 -36.875 -18.953 1.00 87.38 C
ATOM 664 CZ PHE A 89 22.750 -37.094 -20.297 1.00 87.38 C
ATOM 665 N GLY A 90 22.281 -30.875 -19.859 1.00 80.69 N
ATOM 666 CA GLY A 90 22.750 -30.250 -21.078 1.00 80.69 C
ATOM 667 C GLY A 90 23.938 -29.344 -20.875 1.00 80.69 C
ATOM 668 O GLY A 90 24.547 -28.875 -21.844 1.00 80.69 O
ATOM 669 N ASP A 91 24.312 -29.078 -19.609 1.00 76.00 N
ATOM 670 CA ASP A 91 25.438 -28.203 -19.312 1.00 76.00 C
ATOM 671 C ASP A 91 26.766 -28.875 -19.641 1.00 76.00 C
ATOM 672 CB ASP A 91 25.422 -27.781 -17.828 1.00 76.00 C
ATOM 673 O ASP A 91 26.844 -30.094 -19.766 1.00 76.00 O
ATOM 674 CG ASP A 91 24.219 -26.922 -17.484 1.00 76.00 C
ATOM 675 OD1 ASP A 91 23.609 -26.328 -18.391 1.00 76.00 O
ATOM 676 OD2 ASP A 91 23.891 -26.828 -16.281 1.00 76.00 O
ATOM 677 N ALA A 92 27.641 -28.094 -20.078 1.00 63.84 N
ATOM 678 CA ALA A 92 28.938 -28.625 -20.469 1.00 63.84 C
ATOM 679 C ALA A 92 29.500 -29.547 -19.391 1.00 63.84 C
ATOM 680 CB ALA A 92 29.922 -27.500 -20.750 1.00 63.84 C
ATOM 681 O ALA A 92 29.344 -30.766 -19.469 1.00 63.84 O
ATOM 682 N ALA A 93 30.422 -29.141 -18.422 1.00 58.97 N
ATOM 683 CA ALA A 93 31.141 -29.984 -17.484 1.00 58.97 C
ATOM 684 C ALA A 93 30.281 -30.297 -16.250 1.00 58.97 C
ATOM 685 CB ALA A 93 32.438 -29.328 -17.047 1.00 58.97 C
ATOM 686 O ALA A 93 29.578 -29.406 -15.742 1.00 58.97 O
ATOM 687 N GLY A 94 29.547 -31.500 -16.125 1.00 54.50 N
ATOM 688 CA GLY A 94 28.828 -31.844 -14.914 1.00 54.50 C
ATOM 689 C GLY A 94 29.562 -31.453 -13.648 1.00 54.50 C
ATOM 690 O GLY A 94 30.750 -31.750 -13.492 1.00 54.50 O
ATOM 691 N ALA A 95 29.297 -30.328 -13.078 1.00 55.12 N
ATOM 692 CA ALA A 95 29.938 -30.016 -11.805 1.00 55.12 C
ATOM 693 C ALA A 95 29.734 -31.141 -10.789 1.00 55.12 C
ATOM 694 CB ALA A 95 29.406 -28.703 -11.250 1.00 55.12 C
ATOM 695 O ALA A 95 28.625 -31.688 -10.672 1.00 55.12 O
ATOM 696 N GLY A 96 30.875 -31.578 -9.992 1.00 58.72 N
ATOM 697 CA GLY A 96 30.953 -32.406 -8.789 1.00 58.72 C
ATOM 698 C GLY A 96 30.422 -33.812 -8.984 1.00 58.72 C
ATOM 699 O GLY A 96 29.781 -34.375 -8.094 1.00 58.72 O
ATOM 700 N GLY A 97 30.516 -34.562 -10.141 1.00 65.81 N
ATOM 701 CA GLY A 97 30.109 -35.969 -10.328 1.00 65.81 C
ATOM 702 C GLY A 97 28.766 -36.094 -11.008 1.00 65.81 C
ATOM 703 O GLY A 97 28.219 -37.188 -11.109 1.00 65.81 O
ATOM 704 N GLN A 98 28.328 -35.094 -11.523 1.00 77.81 N
ATOM 705 CA GLN A 98 27.031 -35.156 -12.180 1.00 77.81 C
ATOM 706 C GLN A 98 27.188 -35.500 -13.656 1.00 77.81 C
ATOM 707 CB GLN A 98 26.281 -33.812 -12.031 1.00 77.81 C
ATOM 708 O GLN A 98 28.188 -35.156 -14.281 1.00 77.81 O
ATOM 709 CG GLN A 98 25.891 -33.500 -10.594 1.00 77.81 C
ATOM 710 CD GLN A 98 25.188 -32.156 -10.461 1.00 77.81 C
ATOM 711 NE2 GLN A 98 24.656 -31.875 -9.281 1.00 77.81 N
ATOM 712 OE1 GLN A 98 25.125 -31.391 -11.422 1.00 77.81 O
ATOM 713 N LEU A 99 26.234 -36.344 -14.164 1.00 82.62 N
ATOM 714 CA LEU A 99 26.219 -36.781 -15.555 1.00 82.62 C
ATOM 715 C LEU A 99 25.797 -35.656 -16.484 1.00 82.62 C
ATOM 716 CB LEU A 99 25.281 -37.969 -15.711 1.00 82.62 C
ATOM 717 O LEU A 99 24.969 -34.812 -16.109 1.00 82.62 O
ATOM 718 CG LEU A 99 25.688 -39.031 -16.750 1.00 82.62 C
ATOM 719 CD1 LEU A 99 26.312 -40.219 -16.062 1.00 82.62 C
ATOM 720 CD2 LEU A 99 24.484 -39.438 -17.578 1.00 82.62 C
ATOM 721 N SER A 100 26.500 -35.469 -17.562 1.00 88.69 N
ATOM 722 CA SER A 100 26.109 -34.562 -18.609 1.00 88.69 C
ATOM 723 C SER A 100 25.953 -35.250 -19.953 1.00 88.69 C
ATOM 724 CB SER A 100 27.141 -33.438 -18.734 1.00 88.69 C
ATOM 725 O SER A 100 26.359 -36.406 -20.094 1.00 88.69 O
ATOM 726 OG SER A 100 28.312 -33.875 -19.391 1.00 88.69 O
ATOM 727 N PHE A 101 25.250 -34.656 -20.875 1.00 90.00 N
ATOM 728 CA PHE A 101 25.109 -35.219 -22.203 1.00 90.00 C
ATOM 729 C PHE A 101 26.469 -35.500 -22.828 1.00 90.00 C
ATOM 730 CB PHE A 101 24.297 -34.281 -23.109 1.00 90.00 C
ATOM 731 O PHE A 101 26.641 -36.531 -23.500 1.00 90.00 O
ATOM 732 CG PHE A 101 24.047 -34.844 -24.484 1.00 90.00 C
ATOM 733 CD1 PHE A 101 24.672 -34.281 -25.609 1.00 90.00 C
ATOM 734 CD2 PHE A 101 23.203 -35.938 -24.672 1.00 90.00 C
ATOM 735 CE1 PHE A 101 24.438 -34.812 -26.875 1.00 90.00 C
ATOM 736 CE2 PHE A 101 22.969 -36.469 -25.938 1.00 90.00 C
ATOM 737 CZ PHE A 101 23.594 -35.906 -27.047 1.00 90.00 C
ATOM 738 N GLY A 102 27.438 -34.656 -22.531 1.00 86.38 N
ATOM 739 CA GLY A 102 28.781 -34.875 -23.031 1.00 86.38 C
ATOM 740 C GLY A 102 29.484 -36.062 -22.438 1.00 86.38 C
ATOM 741 O GLY A 102 30.281 -36.719 -23.109 1.00 86.38 O
ATOM 742 N THR A 103 29.156 -36.406 -21.172 1.00 87.06 N
ATOM 743 CA THR A 103 29.844 -37.500 -20.500 1.00 87.06 C
ATOM 744 C THR A 103 29.000 -38.781 -20.547 1.00 87.06 C
ATOM 745 CB THR A 103 30.156 -37.156 -19.031 1.00 87.06 C
ATOM 746 O THR A 103 29.422 -39.844 -20.078 1.00 87.06 O
ATOM 747 CG2 THR A 103 31.125 -35.969 -18.953 1.00 87.06 C
ATOM 748 OG1 THR A 103 28.953 -36.812 -18.344 1.00 87.06 O
ATOM 749 N PHE A 104 27.875 -38.656 -21.125 1.00 88.12 N
ATOM 750 CA PHE A 104 27.000 -39.812 -21.250 1.00 88.12 C
ATOM 751 C PHE A 104 27.578 -40.844 -22.219 1.00 88.12 C
ATOM 752 CB PHE A 104 25.609 -39.375 -21.703 1.00 88.12 C
ATOM 753 O PHE A 104 27.719 -40.531 -23.406 1.00 88.12 O
ATOM 754 CG PHE A 104 24.594 -40.500 -21.688 1.00 88.12 C
ATOM 755 CD1 PHE A 104 24.375 -41.281 -22.812 1.00 88.12 C
ATOM 756 CD2 PHE A 104 23.844 -40.750 -20.531 1.00 88.12 C
ATOM 757 CE1 PHE A 104 23.438 -42.312 -22.797 1.00 88.12 C
ATOM 758 CE2 PHE A 104 22.906 -41.781 -20.516 1.00 88.12 C
ATOM 759 CZ PHE A 104 22.703 -42.562 -21.641 1.00 88.12 C
ATOM 760 N SER A 105 27.938 -42.000 -21.734 1.00 84.44 N
ATOM 761 CA SER A 105 28.578 -43.031 -22.547 1.00 84.44 C
ATOM 762 C SER A 105 28.062 -44.438 -22.203 1.00 84.44 C
ATOM 763 CB SER A 105 30.094 -42.969 -22.391 1.00 84.44 C
ATOM 764 O SER A 105 28.484 -45.000 -21.203 1.00 84.44 O
ATOM 765 OG SER A 105 30.719 -43.906 -23.250 1.00 84.44 O
ATOM 766 N PRO A 106 27.031 -44.844 -23.000 1.00 82.62 N
ATOM 767 CA PRO A 106 26.547 -46.219 -22.750 1.00 82.62 C
ATOM 768 C PRO A 106 27.609 -47.250 -23.062 1.00 82.62 C
ATOM 769 CB PRO A 106 25.359 -46.344 -23.703 1.00 82.62 C
ATOM 770 O PRO A 106 28.438 -47.062 -23.938 1.00 82.62 O
ATOM 771 CG PRO A 106 25.453 -45.156 -24.609 1.00 82.62 C
ATOM 772 CD PRO A 106 26.500 -44.219 -24.062 1.00 82.62 C
ATOM 773 N PRO A 107 27.609 -48.500 -22.266 1.00 76.81 N
ATOM 774 CA PRO A 107 26.609 -48.812 -21.250 1.00 76.81 C
ATOM 775 C PRO A 107 27.031 -48.406 -19.844 1.00 76.81 C
ATOM 776 CB PRO A 107 26.453 -50.312 -21.375 1.00 76.81 C
ATOM 777 O PRO A 107 26.250 -48.562 -18.891 1.00 76.81 O
ATOM 778 CG PRO A 107 27.781 -50.812 -21.859 1.00 76.81 C
ATOM 779 CD PRO A 107 28.406 -49.719 -22.688 1.00 76.81 C
ATOM 780 N LEU A 108 28.203 -47.906 -19.641 1.00 69.81 N
ATOM 781 CA LEU A 108 28.766 -47.750 -18.297 1.00 69.81 C
ATOM 782 C LEU A 108 28.312 -46.438 -17.656 1.00 69.81 C
ATOM 783 CB LEU A 108 30.297 -47.812 -18.328 1.00 69.81 C
ATOM 784 O LEU A 108 27.812 -46.438 -16.531 1.00 69.81 O
ATOM 785 CG LEU A 108 30.906 -49.188 -18.672 1.00 69.81 C
ATOM 786 CD1 LEU A 108 32.344 -49.000 -19.156 1.00 69.81 C
ATOM 787 CD2 LEU A 108 30.859 -50.094 -17.453 1.00 69.81 C
ATOM 788 N ASP A 109 28.469 -45.406 -18.250 1.00 73.94 N
ATOM 789 CA ASP A 109 28.203 -44.094 -17.656 1.00 73.94 C
ATOM 790 C ASP A 109 26.859 -43.531 -18.125 1.00 73.94 C
ATOM 791 CB ASP A 109 29.328 -43.125 -18.016 1.00 73.94 C
ATOM 792 O ASP A 109 26.797 -42.500 -18.797 1.00 73.94 O
ATOM 793 CG ASP A 109 30.625 -43.406 -17.312 1.00 73.94 C
ATOM 794 OD1 ASP A 109 30.609 -43.938 -16.172 1.00 73.94 O
ATOM 795 OD2 ASP A 109 31.703 -43.125 -17.891 1.00 73.94 O
ATOM 796 N ILE A 110 25.797 -44.219 -17.688 1.00 78.94 N
ATOM 797 CA ILE A 110 24.469 -43.812 -18.156 1.00 78.94 C
ATOM 798 C ILE A 110 23.578 -43.500 -16.953 1.00 78.94 C
ATOM 799 CB ILE A 110 23.812 -44.938 -19.016 1.00 78.94 C
ATOM 800 O ILE A 110 22.453 -43.031 -17.125 1.00 78.94 O
ATOM 801 CG1 ILE A 110 23.812 -46.250 -18.250 1.00 78.94 C
ATOM 802 CG2 ILE A 110 24.547 -45.062 -20.359 1.00 78.94 C
ATOM 803 CD1 ILE A 110 23.016 -47.375 -18.953 1.00 78.94 C
ATOM 804 N GLN A 111 24.094 -43.562 -15.766 1.00 74.88 N
ATOM 805 CA GLN A 111 23.250 -43.344 -14.586 1.00 74.88 C
ATOM 806 C GLN A 111 23.500 -41.969 -13.961 1.00 74.88 C
ATOM 807 CB GLN A 111 23.516 -44.469 -13.555 1.00 74.88 C
ATOM 808 O GLN A 111 24.609 -41.688 -13.492 1.00 74.88 O
ATOM 809 CG GLN A 111 22.906 -45.812 -13.938 1.00 74.88 C
ATOM 810 CD GLN A 111 22.391 -46.562 -12.734 1.00 74.88 C
ATOM 811 NE2 GLN A 111 21.703 -47.688 -12.984 1.00 74.88 N
ATOM 812 OE1 GLN A 111 22.625 -46.188 -11.586 1.00 74.88 O
ATOM 813 N PRO A 112 22.484 -41.156 -13.930 1.00 78.12 N
ATOM 814 CA PRO A 112 22.625 -39.875 -13.227 1.00 78.12 C
ATOM 815 C PRO A 112 22.594 -40.031 -11.703 1.00 78.12 C
ATOM 816 CB PRO A 112 21.422 -39.062 -13.711 1.00 78.12 C
ATOM 817 O PRO A 112 22.219 -41.094 -11.195 1.00 78.12 O
ATOM 818 CG PRO A 112 20.422 -40.094 -14.133 1.00 78.12 C
ATOM 819 CD PRO A 112 21.141 -41.375 -14.484 1.00 78.12 C
ATOM 820 N SER A 113 23.094 -38.938 -11.000 1.00 74.31 N
ATOM 821 CA SER A 113 22.984 -38.938 -9.547 1.00 74.31 C
ATOM 822 C SER A 113 21.516 -38.812 -9.109 1.00 74.31 C
ATOM 823 CB SER A 113 23.781 -37.781 -8.961 1.00 74.31 C
ATOM 824 O SER A 113 20.656 -38.406 -9.891 1.00 74.31 O
ATOM 825 OG SER A 113 23.172 -36.531 -9.266 1.00 74.31 O
ATOM 826 N ALA A 114 21.219 -39.219 -7.918 1.00 68.75 N
ATOM 827 CA ALA A 114 19.844 -39.250 -7.402 1.00 68.75 C
ATOM 828 C ALA A 114 19.234 -37.844 -7.375 1.00 68.75 C
ATOM 829 CB ALA A 114 19.812 -39.875 -6.008 1.00 68.75 C
ATOM 830 O ALA A 114 18.047 -37.688 -7.617 1.00 68.75 O
ATOM 831 N ASP A 115 20.125 -36.938 -7.082 1.00 70.44 N
ATOM 832 CA ASP A 115 19.609 -35.562 -7.004 1.00 70.44 C
ATOM 833 C ASP A 115 19.391 -35.000 -8.398 1.00 70.44 C
ATOM 834 CB ASP A 115 20.578 -34.688 -6.211 1.00 70.44 C
ATOM 835 O ASP A 115 18.547 -34.125 -8.578 1.00 70.44 O
ATOM 836 CG ASP A 115 20.719 -35.125 -4.762 1.00 70.44 C
ATOM 837 OD1 ASP A 115 19.781 -35.719 -4.203 1.00 70.44 O
ATOM 838 OD2 ASP A 115 21.797 -34.875 -4.172 1.00 70.44 O
ATOM 839 N GLN A 116 20.125 -35.500 -9.344 1.00 77.81 N
ATOM 840 CA GLN A 116 20.047 -34.938 -10.695 1.00 77.81 C
ATOM 841 C GLN A 116 18.812 -35.469 -11.422 1.00 77.81 C
ATOM 842 CB GLN A 116 21.297 -35.312 -11.484 1.00 77.81 C
ATOM 843 O GLN A 116 18.062 -34.688 -12.039 1.00 77.81 O
ATOM 844 CG GLN A 116 21.344 -34.688 -12.883 1.00 77.81 C
ATOM 845 CD GLN A 116 22.578 -35.094 -13.664 1.00 77.81 C
ATOM 846 NE2 GLN A 116 22.906 -34.312 -14.695 1.00 77.81 N
ATOM 847 OE1 GLN A 116 23.234 -36.094 -13.336 1.00 77.81 O
ATOM 848 N GLY A 117 18.609 -36.812 -11.398 1.00 78.81 N
ATOM 849 CA GLY A 117 17.484 -37.406 -12.102 1.00 78.81 C
ATOM 850 C GLY A 117 17.516 -38.938 -12.062 1.00 78.81 C
ATOM 851 O GLY A 117 17.922 -39.531 -11.055 1.00 78.81 O
ATOM 852 N ARG A 118 16.844 -39.531 -13.078 1.00 77.00 N
ATOM 853 CA ARG A 118 16.766 -41.000 -13.156 1.00 77.00 C
ATOM 854 C ARG A 118 16.781 -41.469 -14.602 1.00 77.00 C
ATOM 855 CB ARG A 118 15.492 -41.500 -12.461 1.00 77.00 C
ATOM 856 O ARG A 118 16.219 -40.812 -15.484 1.00 77.00 O
ATOM 857 CG ARG A 118 15.297 -43.000 -12.539 1.00 77.00 C
ATOM 858 CD ARG A 118 14.031 -43.438 -11.820 1.00 77.00 C
ATOM 859 NE ARG A 118 13.688 -44.844 -12.148 1.00 77.00 N
ATOM 860 NH1 ARG A 118 11.875 -44.938 -10.719 1.00 77.00 N
ATOM 861 NH2 ARG A 118 12.438 -46.750 -11.984 1.00 77.00 N
ATOM 862 CZ ARG A 118 12.664 -45.500 -11.617 1.00 77.00 C
ATOM 863 N LEU A 119 17.516 -42.594 -14.734 1.00 80.38 N
ATOM 864 CA LEU A 119 17.422 -43.312 -16.000 1.00 80.38 C
ATOM 865 C LEU A 119 16.125 -44.156 -16.047 1.00 80.38 C
ATOM 866 CB LEU A 119 18.625 -44.250 -16.203 1.00 80.38 C
ATOM 867 O LEU A 119 15.969 -45.094 -15.297 1.00 80.38 O
ATOM 868 CG LEU A 119 18.703 -44.969 -17.531 1.00 80.38 C
ATOM 869 CD1 LEU A 119 18.969 -44.000 -18.672 1.00 80.38 C
ATOM 870 CD2 LEU A 119 19.766 -46.062 -17.484 1.00 80.38 C
ATOM 871 N MET A 120 15.195 -43.781 -16.859 1.00 76.06 N
ATOM 872 CA MET A 120 13.883 -44.406 -16.906 1.00 76.06 C
ATOM 873 C MET A 120 13.938 -45.719 -17.703 1.00 76.06 C
ATOM 874 CB MET A 120 12.852 -43.469 -17.516 1.00 76.06 C
ATOM 875 O MET A 120 13.289 -46.688 -17.359 1.00 76.06 O
ATOM 876 CG MET A 120 12.648 -42.188 -16.719 1.00 76.06 C
ATOM 877 SD MET A 120 11.398 -41.062 -17.469 1.00 76.06 S
ATOM 878 CE MET A 120 9.914 -42.094 -17.281 1.00 76.06 C
ATOM 879 N ASP A 121 14.703 -45.562 -18.859 1.00 77.75 N
ATOM 880 CA ASP A 121 14.758 -46.750 -19.719 1.00 77.75 C
ATOM 881 C ASP A 121 16.031 -46.781 -20.562 1.00 77.75 C
ATOM 882 CB ASP A 121 13.523 -46.812 -20.625 1.00 77.75 C
ATOM 883 O ASP A 121 16.625 -45.719 -20.812 1.00 77.75 O
ATOM 884 CG ASP A 121 13.125 -48.219 -20.984 1.00 77.75 C
ATOM 885 OD1 ASP A 121 13.859 -49.188 -20.641 1.00 77.75 O
ATOM 886 OD2 ASP A 121 12.070 -48.406 -21.641 1.00 77.75 O
ATOM 887 N ALA A 122 16.484 -47.969 -20.891 1.00 81.06 N
ATOM 888 CA ALA A 122 17.609 -48.219 -21.797 1.00 81.06 C
ATOM 889 C ALA A 122 17.297 -49.406 -22.734 1.00 81.06 C
ATOM 890 CB ALA A 122 18.875 -48.531 -21.000 1.00 81.06 C
ATOM 891 O ALA A 122 17.172 -50.531 -22.281 1.00 81.06 O
ATOM 892 N MET A 123 17.109 -49.062 -24.031 1.00 81.56 N
ATOM 893 CA MET A 123 16.734 -50.094 -24.984 1.00 81.56 C
ATOM 894 C MET A 123 17.750 -50.188 -26.109 1.00 81.56 C
ATOM 895 CB MET A 123 15.336 -49.812 -25.547 1.00 81.56 C
ATOM 896 O MET A 123 18.094 -49.188 -26.734 1.00 81.56 O
ATOM 897 CG MET A 123 14.203 -50.188 -24.609 1.00 81.56 C
ATOM 898 SD MET A 123 13.984 -52.000 -24.453 1.00 81.56 S
ATOM 899 CE MET A 123 12.617 -52.062 -23.266 1.00 81.56 C
ATOM 900 N TYR A 124 18.234 -51.438 -26.344 1.00 82.62 N
ATOM 901 CA TYR A 124 19.125 -51.719 -27.453 1.00 82.62 C
ATOM 902 C TYR A 124 18.359 -52.469 -28.547 1.00 82.62 C
ATOM 903 CB TYR A 124 20.312 -52.562 -26.984 1.00 82.62 C
ATOM 904 O TYR A 124 17.719 -53.500 -28.281 1.00 82.62 O
ATOM 905 CG TYR A 124 21.219 -51.812 -26.031 1.00 82.62 C
ATOM 906 CD1 TYR A 124 22.328 -51.125 -26.500 1.00 82.62 C
ATOM 907 CD2 TYR A 124 20.984 -51.844 -24.672 1.00 82.62 C
ATOM 908 CE1 TYR A 124 23.172 -50.438 -25.625 1.00 82.62 C
ATOM 909 CE2 TYR A 124 21.812 -51.156 -23.781 1.00 82.62 C
ATOM 910 OH TYR A 124 23.734 -49.781 -23.391 1.00 82.62 O
ATOM 911 CZ TYR A 124 22.906 -50.469 -24.266 1.00 82.62 C
ATOM 912 N MET A 125 18.422 -52.000 -29.750 1.00 85.81 N
ATOM 913 CA MET A 125 17.703 -52.594 -30.875 1.00 85.81 C
ATOM 914 C MET A 125 18.141 -54.031 -31.109 1.00 85.81 C
ATOM 915 CB MET A 125 17.906 -51.750 -32.156 1.00 85.81 C
ATOM 916 O MET A 125 17.375 -54.844 -31.578 1.00 85.81 O
ATOM 917 CG MET A 125 17.344 -50.344 -32.062 1.00 85.81 C
ATOM 918 SD MET A 125 15.523 -50.312 -31.875 1.00 85.81 S
ATOM 919 CE MET A 125 15.359 -49.188 -30.469 1.00 85.81 C
ATOM 920 N ASP A 126 19.453 -54.375 -30.719 1.00 78.81 N
ATOM 921 CA ASP A 126 19.984 -55.719 -30.906 1.00 78.81 C
ATOM 922 C ASP A 126 19.250 -56.719 -30.047 1.00 78.81 C
ATOM 923 CB ASP A 126 21.484 -55.750 -30.578 1.00 78.81 C
ATOM 924 O ASP A 126 19.312 -57.938 -30.297 1.00 78.81 O
ATOM 925 CG ASP A 126 22.312 -54.906 -31.531 1.00 78.81 C
ATOM 926 OD1 ASP A 126 22.344 -55.188 -32.750 1.00 78.81 O
ATOM 927 OD2 ASP A 126 22.938 -53.906 -31.062 1.00 78.81 O
ATOM 928 N ARG A 127 18.562 -56.219 -29.109 1.00 71.44 N
ATOM 929 CA ARG A 127 17.922 -57.125 -28.172 1.00 71.44 C
ATOM 930 C ARG A 127 16.531 -57.531 -28.672 1.00 71.44 C
ATOM 931 CB ARG A 127 17.797 -56.469 -26.797 1.00 71.44 C
ATOM 932 O ARG A 127 15.922 -58.469 -28.125 1.00 71.44 O
ATOM 933 CG ARG A 127 19.141 -56.250 -26.094 1.00 71.44 C
ATOM 934 CD ARG A 127 18.953 -55.781 -24.656 1.00 71.44 C
ATOM 935 NE ARG A 127 20.234 -55.531 -24.016 1.00 71.44 N
ATOM 936 NH1 ARG A 127 19.328 -54.875 -21.984 1.00 71.44 N
ATOM 937 NH2 ARG A 127 21.594 -54.938 -22.250 1.00 71.44 N
ATOM 938 CZ ARG A 127 20.375 -55.125 -22.750 1.00 71.44 C
ATOM 939 N TYR A 128 16.062 -56.812 -29.766 1.00 71.06 N
ATOM 940 CA TYR A 128 14.797 -57.250 -30.344 1.00 71.06 C
ATOM 941 C TYR A 128 14.992 -58.469 -31.219 1.00 71.06 C
ATOM 942 CB TYR A 128 14.180 -56.094 -31.172 1.00 71.06 C
ATOM 943 O TYR A 128 15.938 -58.562 -32.000 1.00 71.06 O
ATOM 944 CG TYR A 128 13.633 -54.969 -30.328 1.00 71.06 C
ATOM 945 CD1 TYR A 128 12.398 -55.094 -29.703 1.00 71.06 C
ATOM 946 CD2 TYR A 128 14.352 -53.781 -30.172 1.00 71.06 C
ATOM 947 CE1 TYR A 128 11.891 -54.062 -28.922 1.00 71.06 C
ATOM 948 CE2 TYR A 128 13.852 -52.750 -29.406 1.00 71.06 C
ATOM 949 OH TYR A 128 12.125 -51.844 -28.016 1.00 71.06 O
ATOM 950 CZ TYR A 128 12.625 -52.875 -28.781 1.00 71.06 C
ATOM 951 N SER A 129 14.039 -59.656 -31.062 1.00 61.22 N
ATOM 952 CA SER A 129 13.922 -60.969 -31.688 1.00 61.22 C
ATOM 953 C SER A 129 14.984 -61.188 -32.750 1.00 61.22 C
ATOM 954 CB SER A 129 12.531 -61.156 -32.281 1.00 61.22 C
ATOM 955 O SER A 129 14.664 -61.281 -33.938 1.00 61.22 O
ATOM 956 OG SER A 129 12.367 -60.344 -33.438 1.00 61.22 O
ATOM 957 N GLN A 130 16.281 -61.406 -32.500 1.00 61.62 N
ATOM 958 CA GLN A 130 17.375 -61.875 -33.344 1.00 61.62 C
ATOM 959 C GLN A 130 17.906 -60.750 -34.250 1.00 61.62 C
ATOM 960 CB GLN A 130 16.906 -63.062 -34.219 1.00 61.62 C
ATOM 961 O GLN A 130 18.172 -60.969 -35.438 1.00 61.62 O
ATOM 962 CG GLN A 130 16.594 -64.312 -33.406 1.00 61.62 C
ATOM 963 CD GLN A 130 16.984 -65.562 -34.156 1.00 61.62 C
ATOM 964 NE2 GLN A 130 16.906 -66.750 -33.438 1.00 61.62 N
ATOM 965 OE1 GLN A 130 17.328 -65.562 -35.312 1.00 61.62 O
ATOM 966 N ARG A 131 18.078 -59.469 -33.812 1.00 64.81 N
ATOM 967 CA ARG A 131 18.703 -58.344 -34.531 1.00 64.81 C
ATOM 968 C ARG A 131 17.953 -58.031 -35.812 1.00 64.81 C
ATOM 969 CB ARG A 131 20.172 -58.656 -34.844 1.00 64.81 C
ATOM 970 O ARG A 131 18.562 -57.906 -36.875 1.00 64.81 O
ATOM 971 CG ARG A 131 21.031 -58.812 -33.594 1.00 64.81 C
ATOM 972 CD ARG A 131 22.500 -59.000 -33.938 1.00 64.81 C
ATOM 973 NE ARG A 131 23.344 -59.031 -32.750 1.00 64.81 N
ATOM 974 NH1 ARG A 131 25.328 -59.188 -33.906 1.00 64.81 N
ATOM 975 NH2 ARG A 131 25.328 -59.125 -31.609 1.00 64.81 N
ATOM 976 CZ ARG A 131 24.672 -59.094 -32.750 1.00 64.81 C
ATOM 977 N THR A 132 16.578 -58.000 -35.688 1.00 78.06 N
ATOM 978 CA THR A 132 15.758 -57.875 -36.875 1.00 78.06 C
ATOM 979 C THR A 132 15.461 -56.406 -37.156 1.00 78.06 C
ATOM 980 CB THR A 132 14.438 -58.656 -36.750 1.00 78.06 C
ATOM 981 O THR A 132 14.875 -56.062 -38.188 1.00 78.06 O
ATOM 982 CG2 THR A 132 14.695 -60.156 -36.688 1.00 78.06 C
ATOM 983 OG1 THR A 132 13.758 -58.250 -35.562 1.00 78.06 O
ATOM 984 N VAL A 133 15.820 -55.469 -36.188 1.00 86.25 N
ATOM 985 CA VAL A 133 15.461 -54.062 -36.406 1.00 86.25 C
ATOM 986 C VAL A 133 16.688 -53.188 -36.156 1.00 86.25 C
ATOM 987 CB VAL A 133 14.305 -53.625 -35.469 1.00 86.25 C
ATOM 988 O VAL A 133 17.516 -53.500 -35.312 1.00 86.25 O
ATOM 989 CG1 VAL A 133 14.727 -53.719 -34.000 1.00 86.25 C
ATOM 990 CG2 VAL A 133 13.828 -52.219 -35.844 1.00 86.25 C
ATOM 991 N ARG A 134 16.875 -52.156 -36.906 1.00 88.12 N
ATOM 992 CA ARG A 134 17.922 -51.156 -36.781 1.00 88.12 C
ATOM 993 C ARG A 134 17.406 -49.750 -37.094 1.00 88.12 C
ATOM 994 CB ARG A 134 19.109 -51.500 -37.688 1.00 88.12 C
ATOM 995 O ARG A 134 16.375 -49.594 -37.719 1.00 88.12 O
ATOM 996 CG ARG A 134 18.781 -51.438 -39.156 1.00 88.12 C
ATOM 997 CD ARG A 134 20.000 -51.750 -40.031 1.00 88.12 C
ATOM 998 NE ARG A 134 19.688 -51.688 -41.438 1.00 88.12 N
ATOM 999 NH1 ARG A 134 21.875 -51.406 -42.125 1.00 88.12 N
ATOM 1000 NH2 ARG A 134 20.203 -51.469 -43.688 1.00 88.12 N
ATOM 1001 CZ ARG A 134 20.594 -51.500 -42.406 1.00 88.12 C
ATOM 1002 N PHE A 135 18.141 -48.781 -36.531 1.00 90.94 N
ATOM 1003 CA PHE A 135 17.859 -47.406 -36.969 1.00 90.94 C
ATOM 1004 C PHE A 135 18.297 -47.219 -38.438 1.00 90.94 C
ATOM 1005 CB PHE A 135 18.578 -46.406 -36.062 1.00 90.94 C
ATOM 1006 O PHE A 135 19.438 -47.562 -38.781 1.00 90.94 O
ATOM 1007 CG PHE A 135 17.891 -46.188 -34.750 1.00 90.94 C
ATOM 1008 CD1 PHE A 135 16.828 -45.281 -34.656 1.00 90.94 C
ATOM 1009 CD2 PHE A 135 18.297 -46.875 -33.625 1.00 90.94 C
ATOM 1010 CE1 PHE A 135 16.188 -45.062 -33.438 1.00 90.94 C
ATOM 1011 CE2 PHE A 135 17.656 -46.656 -32.406 1.00 90.94 C
ATOM 1012 CZ PHE A 135 16.609 -45.781 -32.312 1.00 90.94 C
ATOM 1013 N GLY A 136 17.344 -46.875 -39.250 1.00 88.19 N
ATOM 1014 CA GLY A 136 17.672 -46.688 -40.656 1.00 88.19 C
ATOM 1015 C GLY A 136 16.453 -46.375 -41.500 1.00 88.19 C
ATOM 1016 O GLY A 136 15.312 -46.656 -41.094 1.00 88.19 O
ATOM 1017 N ALA A 137 16.719 -45.719 -42.562 1.00 87.31 N
ATOM 1018 CA ALA A 137 15.664 -45.406 -43.531 1.00 87.31 C
ATOM 1019 C ALA A 137 16.031 -45.906 -44.938 1.00 87.31 C
ATOM 1020 CB ALA A 137 15.406 -43.906 -43.562 1.00 87.31 C
ATOM 1021 O ALA A 137 17.188 -45.844 -45.344 1.00 87.31 O
ATOM 1022 N SER A 138 15.188 -46.594 -45.531 1.00 82.06 N
ATOM 1023 CA SER A 138 15.422 -47.094 -46.875 1.00 82.06 C
ATOM 1024 C SER A 138 15.219 -46.000 -47.906 1.00 82.06 C
ATOM 1025 CB SER A 138 14.500 -48.281 -47.188 1.00 82.06 C
ATOM 1026 O SER A 138 15.781 -46.062 -49.000 1.00 82.06 O
ATOM 1027 OG SER A 138 13.164 -47.844 -47.344 1.00 82.06 O
ATOM 1028 N GLY A 139 14.508 -44.938 -47.625 1.00 78.06 N
ATOM 1029 CA GLY A 139 14.172 -43.875 -48.562 1.00 78.06 C
ATOM 1030 C GLY A 139 12.945 -44.219 -49.406 1.00 78.06 C
ATOM 1031 O GLY A 139 12.492 -43.406 -50.188 1.00 78.06 O
ATOM 1032 N ASN A 140 12.344 -45.375 -49.281 1.00 78.00 N
ATOM 1033 CA ASN A 140 11.180 -45.781 -50.062 1.00 78.00 C
ATOM 1034 C ASN A 140 9.891 -45.188 -49.531 1.00 78.00 C
ATOM 1035 CB ASN A 140 11.078 -47.312 -50.125 1.00 78.00 C
ATOM 1036 O ASN A 140 8.906 -45.062 -50.250 1.00 78.00 O
ATOM 1037 CG ASN A 140 12.195 -47.938 -50.938 1.00 78.00 C
ATOM 1038 ND2 ASN A 140 12.445 -49.219 -50.688 1.00 78.00 N
ATOM 1039 OD1 ASN A 140 12.836 -47.281 -51.750 1.00 78.00 O
ATOM 1040 N LEU A 141 9.883 -45.031 -48.344 1.00 79.38 N
ATOM 1041 CA LEU A 141 8.703 -44.438 -47.688 1.00 79.38 C
ATOM 1042 C LEU A 141 8.891 -42.938 -47.469 1.00 79.38 C
ATOM 1043 CB LEU A 141 8.398 -45.125 -46.375 1.00 79.38 C
ATOM 1044 O LEU A 141 9.922 -42.531 -46.938 1.00 79.38 O
ATOM 1045 CG LEU A 141 6.957 -45.031 -45.875 1.00 79.38 C
ATOM 1046 CD1 LEU A 141 6.133 -46.219 -46.406 1.00 79.38 C
ATOM 1047 CD2 LEU A 141 6.926 -45.000 -44.344 1.00 79.38 C
ATOM 1048 N ALA A 142 7.988 -42.156 -48.125 1.00 79.75 N
ATOM 1049 CA ALA A 142 8.047 -40.719 -47.938 1.00 79.75 C
ATOM 1050 C ALA A 142 6.902 -40.219 -47.062 1.00 79.75 C
ATOM 1051 CB ALA A 142 8.023 -40.000 -49.281 1.00 79.75 C
ATOM 1052 O ALA A 142 5.867 -40.875 -46.969 1.00 79.75 O
ATOM 1053 N TRP A 143 7.180 -39.188 -46.312 1.00 79.94 N
ATOM 1054 CA TRP A 143 6.141 -38.562 -45.500 1.00 79.94 C
ATOM 1055 C TRP A 143 5.059 -37.969 -46.406 1.00 79.94 C
ATOM 1056 CB TRP A 143 6.738 -37.469 -44.625 1.00 79.94 C
ATOM 1057 O TRP A 143 5.355 -37.406 -47.469 1.00 79.94 O
ATOM 1058 CG TRP A 143 7.371 -38.000 -43.344 1.00 79.94 C
ATOM 1059 CD1 TRP A 143 8.703 -38.062 -43.062 1.00 79.94 C
ATOM 1060 CD2 TRP A 143 6.691 -38.562 -42.219 1.00 79.94 C
ATOM 1061 CE2 TRP A 143 7.680 -38.938 -41.281 1.00 79.94 C
ATOM 1062 CE3 TRP A 143 5.344 -38.781 -41.938 1.00 79.94 C
ATOM 1063 NE1 TRP A 143 8.898 -38.625 -41.812 1.00 79.94 N
ATOM 1064 CH2 TRP A 143 6.035 -39.719 -39.781 1.00 79.94 C
ATOM 1065 CZ2 TRP A 143 7.359 -39.531 -40.062 1.00 79.94 C
ATOM 1066 CZ3 TRP A 143 5.027 -39.375 -40.688 1.00 79.94 C
ATOM 1067 N THR A 144 3.844 -38.156 -46.031 1.00 76.75 N
ATOM 1068 CA THR A 144 2.701 -37.500 -46.625 1.00 76.75 C
ATOM 1069 C THR A 144 1.912 -36.719 -45.594 1.00 76.75 C
ATOM 1070 CB THR A 144 1.771 -38.500 -47.344 1.00 76.75 C
ATOM 1071 O THR A 144 2.111 -36.875 -44.375 1.00 76.75 O
ATOM 1072 CG2 THR A 144 2.510 -39.250 -48.438 1.00 76.75 C
ATOM 1073 OG1 THR A 144 1.280 -39.438 -46.375 1.00 76.75 O
ATOM 1074 N GLY A 145 1.247 -35.719 -46.031 1.00 77.25 N
ATOM 1075 CA GLY A 145 0.428 -34.938 -45.125 1.00 77.25 C
ATOM 1076 C GLY A 145 1.123 -33.656 -44.625 1.00 77.25 C
ATOM 1077 O GLY A 145 1.744 -32.938 -45.406 1.00 77.25 O
ATOM 1078 N ILE A 146 1.054 -33.469 -43.312 1.00 78.88 N
ATOM 1079 CA ILE A 146 1.507 -32.188 -42.750 1.00 78.88 C
ATOM 1080 C ILE A 146 3.031 -32.125 -42.750 1.00 78.88 C
ATOM 1081 CB ILE A 146 0.991 -32.031 -41.281 1.00 78.88 C
ATOM 1082 O ILE A 146 3.613 -31.047 -42.812 1.00 78.88 O
ATOM 1083 CG1 ILE A 146 1.006 -30.531 -40.906 1.00 78.88 C
ATOM 1084 CG2 ILE A 146 1.822 -32.844 -40.312 1.00 78.88 C
ATOM 1085 CD1 ILE A 146 0.067 -30.188 -39.750 1.00 78.88 C
ATOM 1086 N PHE A 147 3.691 -33.344 -42.781 1.00 81.12 N
ATOM 1087 CA PHE A 147 5.148 -33.406 -42.812 1.00 81.12 C
ATOM 1088 C PHE A 147 5.672 -33.750 -44.188 1.00 81.12 C
ATOM 1089 CB PHE A 147 5.664 -34.406 -41.781 1.00 81.12 C
ATOM 1090 O PHE A 147 6.754 -34.312 -44.312 1.00 81.12 O
ATOM 1091 CG PHE A 147 5.379 -34.031 -40.344 1.00 81.12 C
ATOM 1092 CD1 PHE A 147 5.957 -32.906 -39.781 1.00 81.12 C
ATOM 1093 CD2 PHE A 147 4.527 -34.812 -39.562 1.00 81.12 C
ATOM 1094 CE1 PHE A 147 5.695 -32.562 -38.469 1.00 81.12 C
ATOM 1095 CE2 PHE A 147 4.262 -34.469 -38.250 1.00 81.12 C
ATOM 1096 CZ PHE A 147 4.844 -33.344 -37.688 1.00 81.12 C
ATOM 1097 N GLU A 148 4.855 -33.469 -45.156 1.00 81.56 N
ATOM 1098 CA GLU A 148 5.316 -33.688 -46.500 1.00 81.56 C
ATOM 1099 C GLU A 148 6.590 -32.906 -46.812 1.00 81.56 C
ATOM 1100 CB GLU A 148 4.227 -33.312 -47.531 1.00 81.56 C
ATOM 1101 O GLU A 148 6.660 -31.703 -46.531 1.00 81.56 O
ATOM 1102 CG GLU A 148 4.547 -33.719 -48.969 1.00 81.56 C
ATOM 1103 CD GLU A 148 3.402 -33.469 -49.906 1.00 81.56 C
ATOM 1104 OE1 GLU A 148 3.541 -33.781 -51.125 1.00 81.56 O
ATOM 1105 OE2 GLU A 148 2.355 -32.938 -49.469 1.00 81.56 O
ATOM 1106 N GLY A 149 7.574 -33.531 -47.250 1.00 78.38 N
ATOM 1107 CA GLY A 149 8.844 -32.906 -47.562 1.00 78.38 C
ATOM 1108 C GLY A 149 9.930 -33.188 -46.531 1.00 78.38 C
ATOM 1109 O GLY A 149 11.109 -32.938 -46.781 1.00 78.38 O
ATOM 1110 N LEU A 150 9.562 -33.719 -45.375 1.00 82.00 N
ATOM 1111 CA LEU A 150 10.547 -34.125 -44.375 1.00 82.00 C
ATOM 1112 C LEU A 150 11.320 -35.344 -44.812 1.00 82.00 C
ATOM 1113 CB LEU A 150 9.867 -34.375 -43.031 1.00 82.00 C
ATOM 1114 O LEU A 150 10.727 -36.375 -45.156 1.00 82.00 O
ATOM 1115 CG LEU A 150 10.789 -34.562 -41.812 1.00 82.00 C
ATOM 1116 CD1 LEU A 150 11.172 -33.219 -41.250 1.00 82.00 C
ATOM 1117 CD2 LEU A 150 10.125 -35.438 -40.750 1.00 82.00 C
ATOM 1118 N ALA A 151 12.586 -35.250 -44.906 1.00 82.31 N
ATOM 1119 CA ALA A 151 13.414 -36.344 -45.375 1.00 82.31 C
ATOM 1120 C ALA A 151 13.477 -37.469 -44.344 1.00 82.31 C
ATOM 1121 CB ALA A 151 14.828 -35.844 -45.719 1.00 82.31 C
ATOM 1122 O ALA A 151 13.727 -37.188 -43.156 1.00 82.31 O
ATOM 1123 N PRO A 152 13.133 -38.656 -44.781 1.00 85.25 N
ATOM 1124 CA PRO A 152 13.273 -39.750 -43.844 1.00 85.25 C
ATOM 1125 C PRO A 152 14.734 -40.094 -43.531 1.00 85.25 C
ATOM 1126 CB PRO A 152 12.602 -40.938 -44.594 1.00 85.25 C
ATOM 1127 O PRO A 152 15.547 -40.250 -44.469 1.00 85.25 O
ATOM 1128 CG PRO A 152 12.500 -40.469 -46.000 1.00 85.25 C
ATOM 1129 CD PRO A 152 12.766 -39.000 -46.062 1.00 85.25 C
ATOM 1130 N THR A 153 15.148 -39.938 -42.375 1.00 85.31 N
ATOM 1131 CA THR A 153 16.484 -40.281 -41.906 1.00 85.31 C
ATOM 1132 C THR A 153 16.438 -41.125 -40.656 1.00 85.31 C
ATOM 1133 CB THR A 153 17.312 -39.000 -41.625 1.00 85.31 C
ATOM 1134 O THR A 153 15.414 -41.188 -39.969 1.00 85.31 O
ATOM 1135 CG2 THR A 153 17.297 -38.062 -42.812 1.00 85.31 C
ATOM 1136 OG1 THR A 153 16.734 -38.312 -40.500 1.00 85.31 O
ATOM 1137 N ALA A 154 17.531 -41.969 -40.562 1.00 86.88 N
ATOM 1138 CA ALA A 154 17.609 -42.750 -39.312 1.00 86.88 C
ATOM 1139 C ALA A 154 17.531 -41.812 -38.094 1.00 86.88 C
ATOM 1140 CB ALA A 154 18.891 -43.562 -39.281 1.00 86.88 C
ATOM 1141 O ALA A 154 16.828 -42.094 -37.125 1.00 86.88 O
ATOM 1142 N CYS A 155 18.156 -40.781 -38.125 1.00 89.19 N
ATOM 1143 CA CYS A 155 18.203 -39.719 -37.125 1.00 89.19 C
ATOM 1144 C CYS A 155 18.703 -38.406 -37.719 1.00 89.19 C
ATOM 1145 CB CYS A 155 19.094 -40.156 -35.938 1.00 89.19 C
ATOM 1146 O CYS A 155 19.906 -38.250 -37.906 1.00 89.19 O
ATOM 1147 SG CYS A 155 19.219 -38.906 -34.656 1.00 89.19 S
ATOM 1148 N SER A 156 17.734 -37.500 -37.844 1.00 87.75 N
ATOM 1149 CA SER A 156 18.062 -36.250 -38.562 1.00 87.75 C
ATOM 1150 C SER A 156 18.922 -35.344 -37.750 1.00 87.75 C
ATOM 1151 CB SER A 156 16.781 -35.531 -39.000 1.00 87.75 C
ATOM 1152 O SER A 156 19.594 -34.438 -38.281 1.00 87.75 O
ATOM 1153 OG SER A 156 16.016 -35.188 -37.844 1.00 87.75 O
ATOM 1154 N PHE A 157 19.016 -35.438 -36.469 1.00 89.12 N
ATOM 1155 CA PHE A 157 19.750 -34.500 -35.594 1.00 89.12 C
ATOM 1156 C PHE A 157 20.984 -35.188 -35.000 1.00 89.12 C
ATOM 1157 CB PHE A 157 18.844 -34.000 -34.469 1.00 89.12 C
ATOM 1158 O PHE A 157 21.750 -34.531 -34.281 1.00 89.12 O
ATOM 1159 CG PHE A 157 18.078 -35.062 -33.781 1.00 89.12 C
ATOM 1160 CD1 PHE A 157 16.797 -35.438 -34.188 1.00 89.12 C
ATOM 1161 CD2 PHE A 157 18.625 -35.750 -32.688 1.00 89.12 C
ATOM 1162 CE1 PHE A 157 16.078 -36.438 -33.531 1.00 89.12 C
ATOM 1163 CE2 PHE A 157 17.922 -36.750 -32.031 1.00 89.12 C
ATOM 1164 CZ PHE A 157 16.656 -37.094 -32.438 1.00 89.12 C
ATOM 1165 N CYS A 158 21.125 -36.469 -35.250 1.00 91.44 N
ATOM 1166 CA CYS A 158 22.281 -37.188 -34.688 1.00 91.44 C
ATOM 1167 C CYS A 158 23.547 -36.844 -35.469 1.00 91.44 C
ATOM 1168 CB CYS A 158 22.047 -38.688 -34.719 1.00 91.44 C
ATOM 1169 O CYS A 158 23.500 -36.719 -36.719 1.00 91.44 O
ATOM 1170 SG CYS A 158 20.656 -39.219 -33.719 1.00 91.44 S
ATOM 1171 N SER A 159 24.594 -36.531 -34.688 1.00 91.00 N
ATOM 1172 CA SER A 159 25.891 -36.250 -35.312 1.00 91.00 C
ATOM 1173 C SER A 159 27.031 -36.688 -34.406 1.00 91.00 C
ATOM 1174 CB SER A 159 26.016 -34.750 -35.594 1.00 91.00 C
ATOM 1175 O SER A 159 26.812 -37.219 -33.312 1.00 91.00 O
ATOM 1176 OG SER A 159 26.062 -34.000 -34.375 1.00 91.00 O
ATOM 1177 N GLY A 160 28.312 -36.656 -35.000 1.00 89.38 N
ATOM 1178 CA GLY A 160 29.516 -36.938 -34.219 1.00 89.38 C
ATOM 1179 C GLY A 160 29.953 -38.375 -34.312 1.00 89.38 C
ATOM 1180 O GLY A 160 29.422 -39.125 -35.125 1.00 89.38 O
ATOM 1181 N ALA A 161 31.047 -38.625 -33.594 1.00 84.62 N
ATOM 1182 CA ALA A 161 31.609 -39.969 -33.469 1.00 84.62 C
ATOM 1183 C ALA A 161 31.859 -40.344 -32.031 1.00 84.62 C
ATOM 1184 CB ALA A 161 32.906 -40.031 -34.281 1.00 84.62 C
ATOM 1185 O ALA A 161 32.750 -39.812 -31.375 1.00 84.62 O
ATOM 1186 N PRO A 162 31.047 -41.188 -31.562 1.00 85.62 N
ATOM 1187 CA PRO A 162 29.875 -41.969 -32.000 1.00 85.62 C
ATOM 1188 C PRO A 162 28.688 -41.062 -32.375 1.00 85.62 C
ATOM 1189 CB PRO A 162 29.547 -42.844 -30.797 1.00 85.62 C
ATOM 1190 O PRO A 162 28.500 -40.000 -31.781 1.00 85.62 O
ATOM 1191 CG PRO A 162 30.172 -42.125 -29.625 1.00 85.62 C
ATOM 1192 CD PRO A 162 31.281 -41.250 -30.141 1.00 85.62 C
ATOM 1193 N ARG A 163 28.047 -41.500 -33.375 1.00 90.62 N
ATOM 1194 CA ARG A 163 26.859 -40.750 -33.812 1.00 90.62 C
ATOM 1195 C ARG A 163 25.766 -40.781 -32.750 1.00 90.62 C
ATOM 1196 CB ARG A 163 26.328 -41.312 -35.125 1.00 90.62 C
ATOM 1197 O ARG A 163 25.312 -41.875 -32.344 1.00 90.62 O
ATOM 1198 CG ARG A 163 27.047 -40.812 -36.375 1.00 90.62 C
ATOM 1199 CD ARG A 163 26.438 -41.344 -37.656 1.00 90.62 C
ATOM 1200 NE ARG A 163 25.500 -40.375 -38.250 1.00 90.62 N
ATOM 1201 NH1 ARG A 163 24.656 -41.844 -39.812 1.00 90.62 N
ATOM 1202 NH2 ARG A 163 23.859 -39.688 -39.688 1.00 90.62 N
ATOM 1203 CZ ARG A 163 24.672 -40.625 -39.250 1.00 90.62 C
ATOM 1204 N ARG A 164 25.406 -39.688 -32.219 1.00 92.75 N
ATOM 1205 CA ARG A 164 24.375 -39.625 -31.219 1.00 92.75 C
ATOM 1206 C ARG A 164 23.594 -38.312 -31.297 1.00 92.75 C
ATOM 1207 CB ARG A 164 24.969 -39.781 -29.812 1.00 92.75 C
ATOM 1208 O ARG A 164 24.031 -37.375 -31.969 1.00 92.75 O
ATOM 1209 CG ARG A 164 25.906 -38.656 -29.406 1.00 92.75 C
ATOM 1210 CD ARG A 164 26.484 -38.906 -28.016 1.00 92.75 C
ATOM 1211 NE ARG A 164 27.359 -37.812 -27.625 1.00 92.75 N
ATOM 1212 NH1 ARG A 164 28.016 -38.781 -25.625 1.00 92.75 N
ATOM 1213 NH2 ARG A 164 28.844 -36.719 -26.234 1.00 92.75 N
ATOM 1214 CZ ARG A 164 28.078 -37.781 -26.500 1.00 92.75 C
ATOM 1215 N GLY A 165 22.422 -38.219 -30.750 1.00 93.19 N
ATOM 1216 CA GLY A 165 21.547 -37.062 -30.609 1.00 93.19 C
ATOM 1217 C GLY A 165 20.453 -37.281 -29.578 1.00 93.19 C
ATOM 1218 O GLY A 165 20.328 -38.375 -29.016 1.00 93.19 O
ATOM 1219 N ALA A 166 19.781 -36.156 -29.281 1.00 94.06 N
ATOM 1220 CA ALA A 166 18.750 -36.281 -28.266 1.00 94.06 C
ATOM 1221 C ALA A 166 17.547 -35.406 -28.562 1.00 94.06 C
ATOM 1222 CB ALA A 166 19.328 -35.969 -26.891 1.00 94.06 C
ATOM 1223 O ALA A 166 17.688 -34.375 -29.219 1.00 94.06 O
ATOM 1224 N ILE A 167 16.391 -35.844 -28.172 1.00 92.12 N
ATOM 1225 CA ILE A 167 15.172 -35.062 -28.078 1.00 92.12 C
ATOM 1226 C ILE A 167 14.898 -34.688 -26.625 1.00 92.12 C
ATOM 1227 CB ILE A 167 13.961 -35.812 -28.688 1.00 92.12 C
ATOM 1228 O ILE A 167 14.766 -35.594 -25.766 1.00 92.12 O
ATOM 1229 CG1 ILE A 167 14.281 -36.281 -30.109 1.00 92.12 C
ATOM 1230 CG2 ILE A 167 12.719 -34.906 -28.672 1.00 92.12 C
ATOM 1231 CD1 ILE A 167 13.234 -37.219 -30.703 1.00 92.12 C
ATOM 1232 N VAL A 168 14.898 -33.438 -26.359 1.00 92.19 N
ATOM 1233 CA VAL A 168 14.664 -33.000 -24.984 1.00 92.19 C
ATOM 1234 C VAL A 168 13.242 -32.469 -24.859 1.00 92.19 C
ATOM 1235 CB VAL A 168 15.680 -31.891 -24.578 1.00 92.19 C
ATOM 1236 O VAL A 168 12.898 -31.422 -25.422 1.00 92.19 O
ATOM 1237 CG1 VAL A 168 15.539 -31.562 -23.094 1.00 92.19 C
ATOM 1238 CG2 VAL A 168 17.109 -32.344 -24.891 1.00 92.19 C
ATOM 1239 N PHE A 169 12.391 -33.156 -24.141 1.00 90.44 N
ATOM 1240 CA PHE A 169 11.055 -32.688 -23.812 1.00 90.44 C
ATOM 1241 C PHE A 169 11.086 -31.781 -22.578 1.00 90.44 C
ATOM 1242 CB PHE A 169 10.094 -33.844 -23.594 1.00 90.44 C
ATOM 1243 O PHE A 169 11.742 -32.125 -21.594 1.00 90.44 O
ATOM 1244 CG PHE A 169 9.805 -34.625 -24.844 1.00 90.44 C
ATOM 1245 CD1 PHE A 169 8.859 -34.188 -25.766 1.00 90.44 C
ATOM 1246 CD2 PHE A 169 10.492 -35.812 -25.109 1.00 90.44 C
ATOM 1247 CE1 PHE A 169 8.586 -34.938 -26.922 1.00 90.44 C
ATOM 1248 CE2 PHE A 169 10.227 -36.562 -26.266 1.00 90.44 C
ATOM 1249 CZ PHE A 169 9.273 -36.094 -27.172 1.00 90.44 C
ATOM 1250 N ARG A 170 10.359 -30.766 -22.703 1.00 88.44 N
ATOM 1251 CA ARG A 170 10.422 -29.766 -21.625 1.00 88.44 C
ATOM 1252 C ARG A 170 9.117 -29.734 -20.844 1.00 88.44 C
ATOM 1253 CB ARG A 170 10.734 -28.375 -22.203 1.00 88.44 C
ATOM 1254 O ARG A 170 8.125 -30.344 -21.234 1.00 88.44 O
ATOM 1255 CG ARG A 170 12.055 -28.312 -22.953 1.00 88.44 C
ATOM 1256 CD ARG A 170 12.469 -26.859 -23.219 1.00 88.44 C
ATOM 1257 NE ARG A 170 13.828 -26.781 -23.734 1.00 88.44 N
ATOM 1258 NH1 ARG A 170 13.867 -24.484 -23.844 1.00 88.44 N
ATOM 1259 NH2 ARG A 170 15.703 -25.703 -24.500 1.00 88.44 N
ATOM 1260 CZ ARG A 170 14.461 -25.656 -24.031 1.00 88.44 C
ATOM 1261 N GLY A 171 9.250 -28.984 -19.781 1.00 82.25 N
ATOM 1262 CA GLY A 171 8.109 -28.906 -18.891 1.00 82.25 C
ATOM 1263 C GLY A 171 6.914 -28.203 -19.500 1.00 82.25 C
ATOM 1264 O GLY A 171 5.781 -28.391 -19.047 1.00 82.25 O
ATOM 1265 N ASP A 172 7.133 -27.484 -20.562 1.00 81.06 N
ATOM 1266 CA ASP A 172 6.023 -26.781 -21.203 1.00 81.06 C
ATOM 1267 C ASP A 172 5.410 -27.641 -22.312 1.00 81.06 C
ATOM 1268 CB ASP A 172 6.488 -25.438 -21.781 1.00 81.06 C
ATOM 1269 O ASP A 172 4.465 -27.219 -22.984 1.00 81.06 O
ATOM 1270 CG ASP A 172 7.539 -25.594 -22.859 1.00 81.06 C
ATOM 1271 OD1 ASP A 172 8.008 -26.719 -23.109 1.00 81.06 O
ATOM 1272 OD2 ASP A 172 7.906 -24.562 -23.469 1.00 81.06 O
ATOM 1273 N GLY A 173 5.855 -28.781 -22.438 1.00 82.94 N
ATOM 1274 CA GLY A 173 5.328 -29.703 -23.438 1.00 82.94 C
ATOM 1275 C GLY A 173 6.031 -29.594 -24.781 1.00 82.94 C
ATOM 1276 O GLY A 173 5.758 -30.375 -25.688 1.00 82.94 O
ATOM 1277 N SER A 174 6.980 -28.703 -24.891 1.00 85.75 N
ATOM 1278 CA SER A 174 7.719 -28.547 -26.141 1.00 85.75 C
ATOM 1279 C SER A 174 8.891 -29.516 -26.219 1.00 85.75 C
ATOM 1280 CB SER A 174 8.227 -27.109 -26.297 1.00 85.75 C
ATOM 1281 O SER A 174 9.164 -30.250 -25.250 1.00 85.75 O
ATOM 1282 OG SER A 174 9.219 -26.828 -25.328 1.00 85.75 O
ATOM 1283 N ALA A 175 9.414 -29.578 -27.359 1.00 89.31 N
ATOM 1284 CA ALA A 175 10.586 -30.422 -27.578 1.00 89.31 C
ATOM 1285 C ALA A 175 11.711 -29.625 -28.234 1.00 89.31 C
ATOM 1286 CB ALA A 175 10.227 -31.641 -28.422 1.00 89.31 C
ATOM 1287 O ALA A 175 11.461 -28.641 -28.922 1.00 89.31 O
ATOM 1288 N ARG A 176 12.930 -30.000 -27.891 1.00 87.88 N
ATOM 1289 CA ARG A 176 14.141 -29.469 -28.516 1.00 87.88 C
ATOM 1290 C ARG A 176 15.062 -30.609 -28.969 1.00 87.88 C
ATOM 1291 CB ARG A 176 14.883 -28.547 -27.562 1.00 87.88 C
ATOM 1292 O ARG A 176 15.047 -31.688 -28.391 1.00 87.88 O
ATOM 1293 CG ARG A 176 14.070 -27.344 -27.109 1.00 87.88 C
ATOM 1294 CD ARG A 176 14.961 -26.219 -26.594 1.00 87.88 C
ATOM 1295 NE ARG A 176 14.180 -25.078 -26.141 1.00 87.88 N
ATOM 1296 NH1 ARG A 176 15.945 -23.594 -26.172 1.00 87.88 N
ATOM 1297 NH2 ARG A 176 13.859 -22.875 -25.531 1.00 87.88 N
ATOM 1298 CZ ARG A 176 14.664 -23.844 -25.953 1.00 87.88 C
ATOM 1299 N PHE A 177 15.766 -30.266 -30.047 1.00 90.94 N
ATOM 1300 CA PHE A 177 16.688 -31.281 -30.578 1.00 90.94 C
ATOM 1301 C PHE A 177 18.125 -30.859 -30.344 1.00 90.94 C
ATOM 1302 CB PHE A 177 16.438 -31.500 -32.062 1.00 90.94 C
ATOM 1303 O PHE A 177 18.484 -29.688 -30.484 1.00 90.94 O
ATOM 1304 CG PHE A 177 15.000 -31.750 -32.438 1.00 90.94 C
ATOM 1305 CD1 PHE A 177 14.398 -32.969 -32.156 1.00 90.94 C
ATOM 1306 CD2 PHE A 177 14.242 -30.750 -33.031 1.00 90.94 C
ATOM 1307 CE1 PHE A 177 13.062 -33.188 -32.469 1.00 90.94 C
ATOM 1308 CE2 PHE A 177 12.906 -30.969 -33.375 1.00 90.94 C
ATOM 1309 CZ PHE A 177 12.320 -32.188 -33.094 1.00 90.94 C
ATOM 1310 N VAL A 178 18.875 -31.828 -29.906 1.00 91.00 N
ATOM 1311 CA VAL A 178 20.281 -31.594 -29.625 1.00 91.00 C
ATOM 1312 C VAL A 178 21.141 -32.562 -30.453 1.00 91.00 C
ATOM 1313 CB VAL A 178 20.609 -31.734 -28.125 1.00 91.00 C
ATOM 1314 O VAL A 178 20.797 -33.750 -30.578 1.00 91.00 O
ATOM 1315 CG1 VAL A 178 22.047 -31.344 -27.844 1.00 91.00 C
ATOM 1316 CG2 VAL A 178 19.641 -30.906 -27.297 1.00 91.00 C
ATOM 1317 N ASP A 179 22.250 -32.031 -30.969 1.00 90.31 N
ATOM 1318 CA ASP A 179 23.141 -32.906 -31.734 1.00 90.31 C
ATOM 1319 C ASP A 179 24.156 -33.594 -30.828 1.00 90.31 C
ATOM 1320 CB ASP A 179 23.859 -32.094 -32.812 1.00 90.31 C
ATOM 1321 O ASP A 179 24.047 -33.531 -29.609 1.00 90.31 O
ATOM 1322 CG ASP A 179 24.812 -31.062 -32.250 1.00 90.31 C
ATOM 1323 OD1 ASP A 179 25.094 -31.078 -31.031 1.00 90.31 O
ATOM 1324 OD2 ASP A 179 25.297 -30.203 -33.031 1.00 90.31 O
ATOM 1325 N GLY A 180 25.016 -34.312 -31.469 1.00 89.44 N
ATOM 1326 CA GLY A 180 25.969 -35.094 -30.719 1.00 89.44 C
ATOM 1327 C GLY A 180 26.906 -34.250 -29.875 1.00 89.44 C
ATOM 1328 O GLY A 180 27.438 -34.750 -28.875 1.00 89.44 O
ATOM 1329 N ALA A 181 27.031 -33.000 -30.234 1.00 87.12 N
ATOM 1330 CA ALA A 181 27.906 -32.125 -29.469 1.00 87.12 C
ATOM 1331 C ALA A 181 27.109 -31.391 -28.375 1.00 87.12 C
ATOM 1332 CB ALA A 181 28.578 -31.109 -30.391 1.00 87.12 C
ATOM 1333 O ALA A 181 27.688 -30.625 -27.578 1.00 87.12 O
ATOM 1334 N GLY A 182 25.891 -31.672 -28.328 1.00 86.44 N
ATOM 1335 CA GLY A 182 25.062 -31.016 -27.344 1.00 86.44 C
ATOM 1336 C GLY A 182 24.516 -29.672 -27.797 1.00 86.44 C
ATOM 1337 O GLY A 182 23.953 -28.906 -27.000 1.00 86.44 O
ATOM 1338 N GLN A 183 24.656 -29.297 -29.000 1.00 85.75 N
ATOM 1339 CA GLN A 183 24.172 -28.016 -29.531 1.00 85.75 C
ATOM 1340 C GLN A 183 22.734 -28.141 -30.047 1.00 85.75 C
ATOM 1341 CB GLN A 183 25.094 -27.516 -30.641 1.00 85.75 C
ATOM 1342 O GLN A 183 22.359 -29.172 -30.609 1.00 85.75 O
ATOM 1343 CG GLN A 183 26.531 -27.281 -30.203 1.00 85.75 C
ATOM 1344 CD GLN A 183 26.641 -26.188 -29.156 1.00 85.75 C
ATOM 1345 NE2 GLN A 183 27.531 -26.391 -28.188 1.00 85.75 N
ATOM 1346 OE1 GLN A 183 25.953 -25.172 -29.219 1.00 85.75 O
ATOM 1347 N PRO A 184 22.016 -27.109 -29.812 1.00 83.00 N
ATOM 1348 CA PRO A 184 20.641 -27.141 -30.297 1.00 83.00 C
ATOM 1349 C PRO A 184 20.531 -27.188 -31.812 1.00 83.00 C
ATOM 1350 CB PRO A 184 20.031 -25.844 -29.750 1.00 83.00 C
ATOM 1351 O PRO A 184 21.297 -26.516 -32.500 1.00 83.00 O
ATOM 1352 CG PRO A 184 21.109 -25.266 -28.859 1.00 83.00 C
ATOM 1353 CD PRO A 184 22.391 -25.984 -29.156 1.00 83.00 C
ATOM 1354 N VAL A 185 19.688 -28.016 -32.281 1.00 80.62 N
ATOM 1355 CA VAL A 185 19.406 -28.141 -33.719 1.00 80.62 C
ATOM 1356 C VAL A 185 18.047 -27.531 -34.031 1.00 80.62 C
ATOM 1357 CB VAL A 185 19.469 -29.609 -34.188 1.00 80.62 C
ATOM 1358 O VAL A 185 17.016 -28.031 -33.562 1.00 80.62 O
ATOM 1359 CG1 VAL A 185 19.219 -29.703 -35.688 1.00 80.62 C
ATOM 1360 CG2 VAL A 185 20.812 -30.234 -33.812 1.00 80.62 C
ATOM 1361 N ILE A 186 18.062 -26.391 -34.594 1.00 68.81 N
ATOM 1362 CA ILE A 186 16.812 -25.766 -35.000 1.00 68.81 C
ATOM 1363 C ILE A 186 16.469 -26.141 -36.438 1.00 68.81 C
ATOM 1364 CB ILE A 186 16.875 -24.234 -34.844 1.00 68.81 C
ATOM 1365 O ILE A 186 17.219 -25.812 -37.344 1.00 68.81 O
ATOM 1366 CG1 ILE A 186 17.297 -23.844 -33.406 1.00 68.81 C
ATOM 1367 CG2 ILE A 186 15.516 -23.594 -35.188 1.00 68.81 C
ATOM 1368 CD1 ILE A 186 17.516 -22.359 -33.188 1.00 68.81 C
ATOM 1369 N PRO A 187 15.477 -26.844 -36.562 1.00 59.38 N
ATOM 1370 CA PRO A 187 15.164 -27.250 -37.938 1.00 59.38 C
ATOM 1371 C PRO A 187 14.969 -26.062 -38.875 1.00 59.38 C
ATOM 1372 CB PRO A 187 13.867 -28.047 -37.781 1.00 59.38 C
ATOM 1373 O PRO A 187 14.508 -25.000 -38.469 1.00 59.38 O
ATOM 1374 CG PRO A 187 13.609 -28.062 -36.312 1.00 59.38 C
ATOM 1375 CD PRO A 187 14.602 -27.172 -35.656 1.00 59.38 C
ATOM 1376 N ALA A 188 15.844 -25.641 -39.844 1.00 53.81 N
ATOM 1377 CA ALA A 188 16.109 -24.531 -40.750 1.00 53.81 C
ATOM 1378 C ALA A 188 14.844 -24.141 -41.531 1.00 53.81 C
ATOM 1379 CB ALA A 188 17.219 -24.891 -41.750 1.00 53.81 C
ATOM 1380 O ALA A 188 14.773 -23.047 -42.094 1.00 53.81 O
ATOM 1381 N GLY A 189 13.609 -24.891 -41.656 1.00 50.56 N
ATOM 1382 CA GLY A 189 12.625 -24.484 -42.656 1.00 50.56 C
ATOM 1383 C GLY A 189 11.375 -23.875 -42.031 1.00 50.56 C
ATOM 1384 O GLY A 189 11.219 -23.859 -40.812 1.00 50.56 O
ATOM 1385 N ASN A 190 10.695 -22.891 -42.906 1.00 52.88 N
ATOM 1386 CA ASN A 190 9.398 -22.297 -42.625 1.00 52.88 C
ATOM 1387 C ASN A 190 8.289 -23.344 -42.594 1.00 52.88 C
ATOM 1388 CB ASN A 190 9.062 -21.203 -43.625 1.00 52.88 C
ATOM 1389 O ASN A 190 8.344 -24.328 -43.312 1.00 52.88 O
ATOM 1390 CG ASN A 190 9.852 -19.922 -43.406 1.00 52.88 C
ATOM 1391 ND2 ASN A 190 9.852 -19.047 -44.406 1.00 52.88 N
ATOM 1392 OD1 ASN A 190 10.445 -19.734 -42.344 1.00 52.88 O
ATOM 1393 N GLY A 191 7.391 -23.438 -41.719 1.00 55.84 N
ATOM 1394 CA GLY A 191 6.246 -24.312 -41.594 1.00 55.84 C
ATOM 1395 C GLY A 191 6.484 -25.453 -40.625 1.00 55.84 C
ATOM 1396 O GLY A 191 7.570 -25.578 -40.031 1.00 55.84 O
ATOM 1397 N ALA A 192 5.527 -26.234 -40.406 1.00 56.28 N
ATOM 1398 CA ALA A 192 5.570 -27.375 -39.469 1.00 56.28 C
ATOM 1399 C ALA A 192 6.754 -28.281 -39.781 1.00 56.28 C
ATOM 1400 CB ALA A 192 4.266 -28.156 -39.531 1.00 56.28 C
ATOM 1401 O ALA A 192 7.379 -28.828 -38.875 1.00 56.28 O
ATOM 1402 N VAL A 193 7.195 -28.375 -41.125 1.00 57.56 N
ATOM 1403 CA VAL A 193 8.227 -29.312 -41.562 1.00 57.56 C
ATOM 1404 C VAL A 193 9.586 -28.859 -41.062 1.00 57.56 C
ATOM 1405 CB VAL A 193 8.250 -29.438 -43.094 1.00 57.56 C
ATOM 1406 O VAL A 193 10.406 -29.688 -40.625 1.00 57.56 O
ATOM 1407 CG1 VAL A 193 9.344 -30.406 -43.531 1.00 57.56 C
ATOM 1408 CG2 VAL A 193 6.887 -29.906 -43.625 1.00 57.56 C
ATOM 1409 N ASN A 194 9.727 -27.547 -40.969 1.00 63.22 N
ATOM 1410 CA ASN A 194 11.055 -27.062 -40.562 1.00 63.22 C
ATOM 1411 C ASN A 194 11.227 -27.031 -39.062 1.00 63.22 C
ATOM 1412 CB ASN A 194 11.320 -25.688 -41.188 1.00 63.22 C
ATOM 1413 O ASN A 194 12.289 -26.672 -38.562 1.00 63.22 O
ATOM 1414 CG ASN A 194 11.445 -25.719 -42.688 1.00 63.22 C
ATOM 1415 ND2 ASN A 194 11.203 -24.578 -43.312 1.00 63.22 N
ATOM 1416 OD1 ASN A 194 11.750 -26.750 -43.281 1.00 63.22 O
ATOM 1417 N ARG A 195 10.242 -27.375 -38.469 1.00 75.25 N
ATOM 1418 CA ARG A 195 10.305 -27.375 -37.031 1.00 75.25 C
ATOM 1419 C ARG A 195 10.156 -28.781 -36.469 1.00 75.25 C
ATOM 1420 CB ARG A 195 9.219 -26.469 -36.438 1.00 75.25 C
ATOM 1421 O ARG A 195 9.828 -28.969 -35.281 1.00 75.25 O
ATOM 1422 CG ARG A 195 9.367 -25.000 -36.812 1.00 75.25 C
ATOM 1423 CD ARG A 195 8.375 -24.125 -36.062 1.00 75.25 C
ATOM 1424 NE ARG A 195 7.043 -24.172 -36.656 1.00 75.25 N
ATOM 1425 NH1 ARG A 195 6.336 -22.156 -35.781 1.00 75.25 N
ATOM 1426 NH2 ARG A 195 4.930 -23.391 -37.125 1.00 75.25 N
ATOM 1427 CZ ARG A 195 6.105 -23.250 -36.531 1.00 75.25 C
ATOM 1428 N ALA A 196 10.367 -29.688 -37.406 1.00 81.94 N
ATOM 1429 CA ALA A 196 10.227 -31.078 -36.969 1.00 81.94 C
ATOM 1430 C ALA A 196 11.500 -31.875 -37.281 1.00 81.94 C
ATOM 1431 CB ALA A 196 9.031 -31.734 -37.656 1.00 81.94 C
ATOM 1432 O ALA A 196 12.336 -31.453 -38.062 1.00 81.94 O
ATOM 1433 N ALA A 197 11.695 -32.938 -36.500 1.00 86.00 N
ATOM 1434 CA ALA A 197 12.781 -33.875 -36.750 1.00 86.00 C
ATOM 1435 C ALA A 197 12.234 -35.250 -37.125 1.00 86.00 C
ATOM 1436 CB ALA A 197 13.656 -34.000 -35.500 1.00 86.00 C
ATOM 1437 O ALA A 197 11.062 -35.562 -36.875 1.00 86.00 O
ATOM 1438 N SER A 198 13.086 -35.969 -37.812 1.00 86.88 N
ATOM 1439 CA SER A 198 12.648 -37.281 -38.312 1.00 86.88 C
ATOM 1440 C SER A 198 13.500 -38.406 -37.719 1.00 86.88 C
ATOM 1441 CB SER A 198 12.719 -37.344 -39.844 1.00 86.88 C
ATOM 1442 O SER A 198 14.695 -38.219 -37.469 1.00 86.88 O
ATOM 1443 OG SER A 198 14.055 -37.531 -40.281 1.00 86.88 O
ATOM 1444 N LEU A 199 12.844 -39.500 -37.375 1.00 88.25 N
ATOM 1445 CA LEU A 199 13.445 -40.750 -36.969 1.00 88.25 C
ATOM 1446 C LEU A 199 12.859 -41.906 -37.781 1.00 88.25 C
ATOM 1447 CB LEU A 199 13.227 -41.000 -35.469 1.00 88.25 C
ATOM 1448 O LEU A 199 11.711 -41.875 -38.219 1.00 88.25 O
ATOM 1449 CG LEU A 199 13.922 -40.000 -34.531 1.00 88.25 C
ATOM 1450 CD1 LEU A 199 13.219 -40.000 -33.188 1.00 88.25 C
ATOM 1451 CD2 LEU A 199 15.391 -40.406 -34.375 1.00 88.25 C
ATOM 1452 N ALA A 200 13.766 -42.969 -38.000 1.00 90.94 N
ATOM 1453 CA ALA A 200 13.250 -44.125 -38.750 1.00 90.94 C
ATOM 1454 C ALA A 200 13.844 -45.438 -38.219 1.00 90.94 C
ATOM 1455 CB ALA A 200 13.547 -43.969 -40.219 1.00 90.94 C
ATOM 1456 O ALA A 200 14.984 -45.469 -37.781 1.00 90.94 O
ATOM 1457 N LEU A 201 13.055 -46.406 -38.250 1.00 89.50 N
ATOM 1458 CA LEU A 201 13.461 -47.781 -37.969 1.00 89.50 C
ATOM 1459 C LEU A 201 13.266 -48.656 -39.188 1.00 89.50 C
ATOM 1460 CB LEU A 201 12.672 -48.344 -36.781 1.00 89.50 C
ATOM 1461 O LEU A 201 12.281 -48.500 -39.938 1.00 89.50 O
ATOM 1462 CG LEU A 201 12.859 -47.625 -35.438 1.00 89.50 C
ATOM 1463 CD1 LEU A 201 11.906 -48.219 -34.406 1.00 89.50 C
ATOM 1464 CD2 LEU A 201 14.305 -47.750 -34.969 1.00 89.50 C
ATOM 1465 N LEU A 202 14.211 -49.500 -39.438 1.00 88.94 N
ATOM 1466 CA LEU A 202 14.203 -50.375 -40.594 1.00 88.94 C
ATOM 1467 C LEU A 202 14.453 -51.812 -40.188 1.00 88.94 C
ATOM 1468 CB LEU A 202 15.258 -49.938 -41.594 1.00 88.94 C
ATOM 1469 O LEU A 202 15.281 -52.094 -39.312 1.00 88.94 O
ATOM 1470 CG LEU A 202 15.273 -50.688 -42.938 1.00 88.94 C
ATOM 1471 CD1 LEU A 202 14.047 -50.344 -43.781 1.00 88.94 C
ATOM 1472 CD2 LEU A 202 16.547 -50.375 -43.719 1.00 88.94 C
ATOM 1473 N SER A 203 13.672 -52.625 -40.844 1.00 86.31 N
ATOM 1474 CA SER A 203 13.961 -54.031 -40.625 1.00 86.31 C
ATOM 1475 C SER A 203 15.266 -54.438 -41.312 1.00 86.31 C
ATOM 1476 CB SER A 203 12.812 -54.906 -41.156 1.00 86.31 C
ATOM 1477 O SER A 203 15.648 -53.875 -42.312 1.00 86.31 O
ATOM 1478 OG SER A 203 12.836 -54.938 -42.594 1.00 86.31 O
ATOM 1479 N THR A 204 16.000 -55.375 -40.750 1.00 80.31 N
ATOM 1480 CA THR A 204 17.297 -55.781 -41.281 1.00 80.31 C
ATOM 1481 C THR A 204 17.156 -56.344 -42.688 1.00 80.31 C
ATOM 1482 CB THR A 204 17.969 -56.844 -40.375 1.00 80.31 C
ATOM 1483 O THR A 204 18.078 -56.250 -43.500 1.00 80.31 O
ATOM 1484 CG2 THR A 204 18.625 -56.188 -39.156 1.00 80.31 C
ATOM 1485 OG1 THR A 204 16.984 -57.781 -39.938 1.00 80.31 O
ATOM 1486 N ASP A 205 15.875 -56.844 -43.031 1.00 77.38 N
ATOM 1487 CA ASP A 205 15.633 -57.312 -44.375 1.00 77.38 C
ATOM 1488 C ASP A 205 15.242 -56.188 -45.312 1.00 77.38 C
ATOM 1489 CB ASP A 205 14.547 -58.406 -44.375 1.00 77.38 C
ATOM 1490 O ASP A 205 15.086 -56.375 -46.531 1.00 77.38 O
ATOM 1491 CG ASP A 205 13.242 -57.938 -43.750 1.00 77.38 C
ATOM 1492 OD1 ASP A 205 13.172 -56.750 -43.312 1.00 77.38 O
ATOM 1493 OD2 ASP A 205 12.281 -58.719 -43.719 1.00 77.38 O
ATOM 1494 N GLY A 206 15.148 -54.875 -44.750 1.00 78.06 N
ATOM 1495 CA GLY A 206 14.875 -53.688 -45.531 1.00 78.06 C
ATOM 1496 C GLY A 206 13.445 -53.625 -46.031 1.00 78.06 C
ATOM 1497 O GLY A 206 13.109 -52.750 -46.844 1.00 78.06 O
ATOM 1498 N GLN A 207 12.547 -54.531 -45.594 1.00 79.00 N
ATOM 1499 CA GLN A 207 11.211 -54.625 -46.156 1.00 79.00 C
ATOM 1500 C GLN A 207 10.227 -53.750 -45.375 1.00 79.00 C
ATOM 1501 CB GLN A 207 10.727 -56.062 -46.219 1.00 79.00 C
ATOM 1502 O GLN A 207 9.227 -53.281 -45.938 1.00 79.00 O
ATOM 1503 CG GLN A 207 11.539 -56.969 -47.125 1.00 79.00 C
ATOM 1504 CD GLN A 207 11.352 -56.625 -48.594 1.00 79.00 C
ATOM 1505 NE2 GLN A 207 12.359 -56.938 -49.406 1.00 79.00 N
ATOM 1506 OE1 GLN A 207 10.312 -56.094 -49.000 1.00 79.00 O
ATOM 1507 N ARG A 208 10.484 -53.594 -44.094 1.00 83.62 N
ATOM 1508 CA ARG A 208 9.578 -52.812 -43.281 1.00 83.62 C
ATOM 1509 C ARG A 208 10.273 -51.594 -42.688 1.00 83.62 C
ATOM 1510 CB ARG A 208 9.016 -53.688 -42.125 1.00 83.62 C
ATOM 1511 O ARG A 208 11.391 -51.688 -42.188 1.00 83.62 O
ATOM 1512 CG ARG A 208 8.125 -54.812 -42.594 1.00 83.62 C
ATOM 1513 CD ARG A 208 7.590 -55.625 -41.438 1.00 83.62 C
ATOM 1514 NE ARG A 208 6.777 -56.750 -41.906 1.00 83.62 N
ATOM 1515 NH1 ARG A 208 6.227 -57.500 -39.781 1.00 83.62 N
ATOM 1516 NH2 ARG A 208 5.438 -58.594 -41.625 1.00 83.62 N
ATOM 1517 CZ ARG A 208 6.148 -57.625 -41.094 1.00 83.62 C
ATOM 1518 N GLU A 209 9.570 -50.531 -42.969 1.00 86.31 N
ATOM 1519 CA GLU A 209 10.109 -49.250 -42.531 1.00 86.31 C
ATOM 1520 C GLU A 209 9.086 -48.469 -41.688 1.00 86.31 C
ATOM 1521 CB GLU A 209 10.539 -48.406 -43.719 1.00 86.31 C
ATOM 1522 O GLU A 209 7.891 -48.500 -41.969 1.00 86.31 O
ATOM 1523 CG GLU A 209 11.289 -47.125 -43.344 1.00 86.31 C
ATOM 1524 CD GLU A 209 11.820 -46.375 -44.531 1.00 86.31 C
ATOM 1525 OE1 GLU A 209 12.695 -45.469 -44.344 1.00 86.31 O
ATOM 1526 OE2 GLU A 209 11.359 -46.625 -45.656 1.00 86.31 O
ATOM 1527 N TYR A 210 9.531 -47.938 -40.531 1.00 87.56 N
ATOM 1528 CA TYR A 210 8.727 -47.094 -39.656 1.00 87.56 C
ATOM 1529 C TYR A 210 9.336 -45.719 -39.531 1.00 87.56 C
ATOM 1530 CB TYR A 210 8.602 -47.750 -38.281 1.00 87.56 C
ATOM 1531 O TYR A 210 10.484 -45.562 -39.094 1.00 87.56 O
ATOM 1532 CG TYR A 210 7.953 -49.125 -38.312 1.00 87.56 C
ATOM 1533 CD1 TYR A 210 6.586 -49.281 -38.094 1.00 87.56 C
ATOM 1534 CD2 TYR A 210 8.711 -50.250 -38.531 1.00 87.56 C
ATOM 1535 CE1 TYR A 210 5.988 -50.531 -38.094 1.00 87.56 C
ATOM 1536 CE2 TYR A 210 8.117 -51.531 -38.562 1.00 87.56 C
ATOM 1537 OH TYR A 210 6.172 -52.875 -38.375 1.00 87.56 O
ATOM 1538 CZ TYR A 210 6.762 -51.625 -38.344 1.00 87.56 C
ATOM 1539 N LEU A 211 8.516 -44.750 -39.938 1.00 87.56 N
ATOM 1540 CA LEU A 211 8.969 -43.375 -39.875 1.00 87.56 C
ATOM 1541 C LEU A 211 8.305 -42.625 -38.688 1.00 87.56 C
ATOM 1542 CB LEU A 211 8.672 -42.625 -41.188 1.00 87.56 C
ATOM 1543 O LEU A 211 7.121 -42.844 -38.438 1.00 87.56 O
ATOM 1544 CG LEU A 211 9.266 -43.250 -42.438 1.00 87.56 C
ATOM 1545 CD1 LEU A 211 8.742 -42.500 -43.688 1.00 87.56 C
ATOM 1546 CD2 LEU A 211 10.789 -43.188 -42.406 1.00 87.56 C
ATOM 1547 N PHE A 212 9.125 -41.812 -38.000 1.00 87.44 N
ATOM 1548 CA PHE A 212 8.633 -40.969 -36.906 1.00 87.44 C
ATOM 1549 C PHE A 212 8.961 -39.500 -37.188 1.00 87.44 C
ATOM 1550 CB PHE A 212 9.234 -41.406 -35.562 1.00 87.44 C
ATOM 1551 O PHE A 212 10.055 -39.188 -37.656 1.00 87.44 O
ATOM 1552 CG PHE A 212 9.008 -42.844 -35.250 1.00 87.44 C
ATOM 1553 CD1 PHE A 212 7.941 -43.219 -34.438 1.00 87.44 C
ATOM 1554 CD2 PHE A 212 9.852 -43.812 -35.750 1.00 87.44 C
ATOM 1555 CE1 PHE A 212 7.727 -44.562 -34.125 1.00 87.44 C
ATOM 1556 CE2 PHE A 212 9.648 -45.156 -35.438 1.00 87.44 C
ATOM 1557 CZ PHE A 212 8.586 -45.531 -34.625 1.00 87.44 C
ATOM 1558 N ALA A 213 7.996 -38.656 -37.062 1.00 85.19 N
ATOM 1559 CA ALA A 213 8.188 -37.188 -37.125 1.00 85.19 C
ATOM 1560 C ALA A 213 7.801 -36.531 -35.781 1.00 85.19 C
ATOM 1561 CB ALA A 213 7.379 -36.594 -38.250 1.00 85.19 C
ATOM 1562 O ALA A 213 6.742 -36.844 -35.219 1.00 85.19 O
ATOM 1563 N VAL A 214 8.703 -35.750 -35.188 1.00 82.06 N
ATOM 1564 CA VAL A 214 8.461 -35.062 -33.938 1.00 82.06 C
ATOM 1565 C VAL A 214 8.477 -33.562 -34.188 1.00 82.06 C
ATOM 1566 CB VAL A 214 9.500 -35.438 -32.875 1.00 82.06 C
ATOM 1567 O VAL A 214 9.477 -33.000 -34.656 1.00 82.06 O
ATOM 1568 CG1 VAL A 214 9.148 -34.812 -31.516 1.00 82.06 C
ATOM 1569 CG2 VAL A 214 9.586 -36.969 -32.719 1.00 82.06 C
ATOM 1570 N SER A 215 7.375 -32.938 -33.844 1.00 78.06 N
ATOM 1571 CA SER A 215 7.297 -31.484 -33.938 1.00 78.06 C
ATOM 1572 C SER A 215 7.883 -30.828 -32.688 1.00 78.06 C
ATOM 1573 CB SER A 215 5.848 -31.031 -34.125 1.00 78.06 C
ATOM 1574 O SER A 215 7.461 -31.125 -31.562 1.00 78.06 O
ATOM 1575 OG SER A 215 5.742 -29.609 -34.000 1.00 78.06 O
ATOM 1576 N ALA A 216 8.781 -29.844 -32.844 1.00 76.38 N
ATOM 1577 CA ALA A 216 9.555 -29.266 -31.734 1.00 76.38 C
ATOM 1578 C ALA A 216 8.680 -28.359 -30.859 1.00 76.38 C
ATOM 1579 CB ALA A 216 10.742 -28.469 -32.281 1.00 76.38 C
ATOM 1580 O ALA A 216 8.625 -28.531 -29.641 1.00 76.38 O
ATOM 1581 N PRO A 217 7.879 -27.531 -31.453 1.00 68.56 N
ATOM 1582 CA PRO A 217 7.219 -26.547 -30.594 1.00 68.56 C
ATOM 1583 C PRO A 217 6.137 -27.172 -29.703 1.00 68.56 C
ATOM 1584 CB PRO A 217 6.609 -25.562 -31.578 1.00 68.56 C
ATOM 1585 O PRO A 217 5.859 -26.672 -28.625 1.00 68.56 O
ATOM 1586 CG PRO A 217 7.375 -25.766 -32.844 1.00 68.56 C
ATOM 1587 CD PRO A 217 7.914 -27.172 -32.844 1.00 68.56 C
ATOM 1588 N VAL A 218 5.508 -28.312 -30.266 1.00 69.19 N
ATOM 1589 CA VAL A 218 4.383 -28.844 -29.516 1.00 69.19 C
ATOM 1590 C VAL A 218 4.707 -30.266 -29.047 1.00 69.19 C
ATOM 1591 CB VAL A 218 3.086 -28.844 -30.344 1.00 69.19 C
ATOM 1592 O VAL A 218 3.988 -30.844 -28.219 1.00 69.19 O
ATOM 1593 CG1 VAL A 218 2.584 -27.422 -30.562 1.00 69.19 C
ATOM 1594 CG2 VAL A 218 3.312 -29.531 -31.688 1.00 69.19 C
ATOM 1595 N GLY A 219 5.770 -30.828 -29.469 1.00 65.81 N
ATOM 1596 CA GLY A 219 6.156 -32.188 -29.094 1.00 65.81 C
ATOM 1597 C GLY A 219 5.289 -33.250 -29.734 1.00 65.81 C
ATOM 1598 O GLY A 219 5.137 -34.344 -29.172 1.00 65.81 O
ATOM 1599 N PHE A 220 4.574 -32.938 -30.781 1.00 70.44 N
ATOM 1600 CA PHE A 220 3.719 -33.875 -31.516 1.00 70.44 C
ATOM 1601 C PHE A 220 4.555 -34.906 -32.250 1.00 70.44 C
ATOM 1602 CB PHE A 220 2.824 -33.125 -32.500 1.00 70.44 C
ATOM 1603 O PHE A 220 5.598 -34.594 -32.812 1.00 70.44 O
ATOM 1604 CG PHE A 220 2.020 -34.031 -33.406 1.00 70.44 C
ATOM 1605 CD1 PHE A 220 2.422 -34.281 -34.688 1.00 70.44 C
ATOM 1606 CD2 PHE A 220 0.860 -34.625 -32.938 1.00 70.44 C
ATOM 1607 CE1 PHE A 220 1.681 -35.125 -35.531 1.00 70.44 C
ATOM 1608 CE2 PHE A 220 0.113 -35.469 -33.750 1.00 70.44 C
ATOM 1609 CZ PHE A 220 0.524 -35.719 -35.031 1.00 70.44 C
ATOM 1610 N VAL A 221 4.090 -36.125 -32.094 1.00 71.38 N
ATOM 1611 CA VAL A 221 4.766 -37.250 -32.719 1.00 71.38 C
ATOM 1612 C VAL A 221 3.807 -37.938 -33.688 1.00 71.38 C
ATOM 1613 CB VAL A 221 5.316 -38.250 -31.703 1.00 71.38 C
ATOM 1614 O VAL A 221 2.678 -38.281 -33.312 1.00 71.38 O
ATOM 1615 CG1 VAL A 221 6.035 -39.406 -32.406 1.00 71.38 C
ATOM 1616 CG2 VAL A 221 6.254 -37.562 -30.719 1.00 71.38 C
ATOM 1617 N ASP A 222 4.207 -38.062 -34.969 1.00 75.50 N
ATOM 1618 CA ASP A 222 3.459 -38.812 -35.969 1.00 75.50 C
ATOM 1619 C ASP A 222 4.250 -40.031 -36.438 1.00 75.50 C
ATOM 1620 CB ASP A 222 3.105 -37.938 -37.156 1.00 75.50 C
ATOM 1621 O ASP A 222 5.480 -40.031 -36.375 1.00 75.50 O
ATOM 1622 CG ASP A 222 1.937 -38.469 -37.969 1.00 75.50 C
ATOM 1623 OD1 ASP A 222 1.335 -39.500 -37.562 1.00 75.50 O
ATOM 1624 OD2 ASP A 222 1.616 -37.875 -39.031 1.00 75.50 O
ATOM 1625 N MET A 223 3.541 -41.125 -36.688 1.00 74.00 N
ATOM 1626 CA MET A 223 4.180 -42.344 -37.156 1.00 74.00 C
ATOM 1627 C MET A 223 3.537 -42.812 -38.438 1.00 74.00 C
ATOM 1628 CB MET A 223 4.094 -43.438 -36.094 1.00 74.00 C
ATOM 1629 O MET A 223 2.316 -42.750 -38.594 1.00 74.00 O
ATOM 1630 CG MET A 223 4.812 -44.719 -36.469 1.00 74.00 C
ATOM 1631 SD MET A 223 4.582 -46.062 -35.219 1.00 74.00 S
ATOM 1632 CE MET A 223 3.018 -46.750 -35.812 1.00 74.00 C
ATOM 1633 N ARG A 224 4.410 -43.156 -39.406 1.00 75.06 N
ATOM 1634 CA ARG A 224 3.973 -43.750 -40.656 1.00 75.06 C
ATOM 1635 C ARG A 224 4.629 -45.125 -40.875 1.00 75.06 C
ATOM 1636 CB ARG A 224 4.285 -42.844 -41.844 1.00 75.06 C
ATOM 1637 O ARG A 224 5.801 -45.312 -40.531 1.00 75.06 O
ATOM 1638 CG ARG A 224 3.494 -43.156 -43.094 1.00 75.06 C
ATOM 1639 CD ARG A 224 3.742 -42.125 -44.188 1.00 75.06 C
ATOM 1640 NE ARG A 224 3.053 -42.469 -45.438 1.00 75.06 N
ATOM 1641 NH1 ARG A 224 3.773 -40.594 -46.594 1.00 75.06 N
ATOM 1642 NH2 ARG A 224 2.420 -42.156 -47.625 1.00 75.06 N
ATOM 1643 CZ ARG A 224 3.084 -41.750 -46.531 1.00 75.06 C
ATOM 1644 N VAL A 225 3.852 -46.094 -41.281 1.00 73.75 N
ATOM 1645 CA VAL A 225 4.355 -47.438 -41.469 1.00 73.75 C
ATOM 1646 C VAL A 225 4.191 -47.844 -42.938 1.00 73.75 C
ATOM 1647 CB VAL A 225 3.635 -48.469 -40.562 1.00 73.75 C
ATOM 1648 O VAL A 225 3.184 -47.531 -43.562 1.00 73.75 O
ATOM 1649 CG1 VAL A 225 4.270 -49.844 -40.656 1.00 73.75 C
ATOM 1650 CG2 VAL A 225 3.662 -47.969 -39.094 1.00 73.75 C
ATOM 1651 N ASN A 226 5.316 -48.281 -43.594 1.00 62.16 N
ATOM 1652 CA ASN A 226 5.215 -48.938 -44.875 1.00 62.16 C
ATOM 1653 C ASN A 226 4.848 -50.406 -44.750 1.00 62.16 C
ATOM 1654 CB ASN A 226 6.523 -48.781 -45.656 1.00 62.16 C
ATOM 1655 O ASN A 226 5.496 -51.156 -44.000 1.00 62.16 O
ATOM 1656 CG ASN A 226 6.352 -49.031 -47.156 1.00 62.16 C
ATOM 1657 ND2 ASN A 226 7.438 -48.938 -47.906 1.00 62.16 N
ATOM 1658 OD1 ASN A 226 5.246 -49.344 -47.625 1.00 62.16 O
ATOM 1659 N ARG A 227 3.607 -50.781 -45.062 1.00 55.94 N
ATOM 1660 CA ARG A 227 3.246 -52.219 -45.031 1.00 55.94 C
ATOM 1661 C ARG A 227 3.820 -52.938 -46.219 1.00 55.94 C
ATOM 1662 CB ARG A 227 1.725 -52.375 -44.969 1.00 55.94 C
ATOM 1663 O ARG A 227 3.908 -52.375 -47.312 1.00 55.94 O
ATOM 1664 CG ARG A 227 1.102 -52.031 -43.625 1.00 55.94 C
ATOM 1665 CD ARG A 227 -0.383 -52.375 -43.594 1.00 55.94 C
ATOM 1666 NE ARG A 227 -0.984 -52.000 -42.312 1.00 55.94 N
ATOM 1667 NH1 ARG A 227 -3.078 -52.844 -42.844 1.00 55.94 N
ATOM 1668 NH2 ARG A 227 -2.693 -51.875 -40.781 1.00 55.94 N
ATOM 1669 CZ ARG A 227 -2.250 -52.250 -42.000 1.00 55.94 C
TER 1670 ARG A 227
ATOM 1671 N ALA B 1 4.391 -90.500 -38.375 1.00 42.38 N
ATOM 1672 CA ALA B 1 3.854 -89.562 -37.375 1.00 42.38 C
ATOM 1673 C ALA B 1 2.764 -90.250 -36.531 1.00 42.38 C
ATOM 1674 CB ALA B 1 3.307 -88.312 -38.031 1.00 42.38 C
ATOM 1675 O ALA B 1 1.786 -90.750 -37.094 1.00 42.38 O
ATOM 1676 N THR B 2 3.188 -90.688 -35.469 1.00 56.22 N
ATOM 1677 CA THR B 2 2.314 -91.562 -34.688 1.00 56.22 C
ATOM 1678 C THR B 2 1.159 -90.750 -34.094 1.00 56.22 C
ATOM 1679 CB THR B 2 3.092 -92.250 -33.562 1.00 56.22 C
ATOM 1680 O THR B 2 1.223 -89.562 -34.031 1.00 56.22 O
ATOM 1681 CG2 THR B 2 4.105 -93.250 -34.125 1.00 56.22 C
ATOM 1682 OG1 THR B 2 3.779 -91.312 -32.781 1.00 56.22 O
ATOM 1683 N LEU B 3 -0.150 -91.000 -34.031 1.00 60.31 N
ATOM 1684 CA LEU B 3 -1.352 -90.500 -33.344 1.00 60.31 C
ATOM 1685 C LEU B 3 -1.013 -89.938 -31.984 1.00 60.31 C
ATOM 1686 CB LEU B 3 -2.371 -91.625 -33.188 1.00 60.31 C
ATOM 1687 O LEU B 3 -1.572 -88.875 -31.609 1.00 60.31 O
ATOM 1688 CG LEU B 3 -3.822 -91.312 -33.531 1.00 60.31 C
ATOM 1689 CD1 LEU B 3 -4.285 -92.125 -34.719 1.00 60.31 C
ATOM 1690 CD2 LEU B 3 -4.727 -91.562 -32.312 1.00 60.31 C
ATOM 1691 N ILE B 4 -0.057 -90.375 -31.359 1.00 61.28 N
ATOM 1692 CA ILE B 4 0.286 -89.938 -30.016 1.00 61.28 C
ATOM 1693 C ILE B 4 0.985 -88.562 -30.062 1.00 61.28 C
ATOM 1694 CB ILE B 4 1.182 -90.938 -29.297 1.00 61.28 C
ATOM 1695 O ILE B 4 0.750 -87.688 -29.219 1.00 61.28 O
ATOM 1696 CG1 ILE B 4 0.393 -92.250 -29.016 1.00 61.28 C
ATOM 1697 CG2 ILE B 4 1.754 -90.375 -28.000 1.00 61.28 C
ATOM 1698 CD1 ILE B 4 1.228 -93.375 -28.422 1.00 61.28 C
ATOM 1699 N GLU B 5 1.792 -88.375 -31.078 1.00 60.41 N
ATOM 1700 CA GLU B 5 2.508 -87.125 -31.203 1.00 60.41 C
ATOM 1701 C GLU B 5 1.555 -86.000 -31.547 1.00 60.41 C
ATOM 1702 CB GLU B 5 3.600 -87.250 -32.281 1.00 60.41 C
ATOM 1703 O GLU B 5 1.714 -84.875 -31.047 1.00 60.41 O
ATOM 1704 CG GLU B 5 5.012 -87.062 -31.734 1.00 60.41 C
ATOM 1705 CD GLU B 5 6.090 -87.312 -32.781 1.00 60.41 C
ATOM 1706 OE1 GLU B 5 7.289 -87.125 -32.469 1.00 60.41 O
ATOM 1707 OE2 GLU B 5 5.734 -87.688 -33.906 1.00 60.41 O
ATOM 1708 N GLY B 6 0.562 -86.250 -32.406 1.00 65.81 N
ATOM 1709 CA GLY B 6 -0.442 -85.250 -32.719 1.00 65.81 C
ATOM 1710 C GLY B 6 -1.290 -84.812 -31.531 1.00 65.81 C
ATOM 1711 O GLY B 6 -1.574 -83.625 -31.344 1.00 65.81 O
ATOM 1712 N MET B 7 -1.642 -85.875 -30.688 1.00 69.12 N
ATOM 1713 CA MET B 7 -2.451 -85.562 -29.500 1.00 69.12 C
ATOM 1714 C MET B 7 -1.658 -84.750 -28.500 1.00 69.12 C
ATOM 1715 CB MET B 7 -2.953 -86.875 -28.844 1.00 69.12 C
ATOM 1716 O MET B 7 -2.199 -83.812 -27.875 1.00 69.12 O
ATOM 1717 CG MET B 7 -4.191 -87.438 -29.516 1.00 69.12 C
ATOM 1718 SD MET B 7 -4.824 -88.938 -28.625 1.00 69.12 S
ATOM 1719 CE MET B 7 -5.477 -88.188 -27.125 1.00 69.12 C
ATOM 1720 N ALA B 8 -0.340 -85.062 -28.422 1.00 69.38 N
ATOM 1721 CA ALA B 8 0.505 -84.312 -27.484 1.00 69.38 C
ATOM 1722 C ALA B 8 0.700 -82.875 -27.969 1.00 69.38 C
ATOM 1723 CB ALA B 8 1.856 -85.000 -27.328 1.00 69.38 C
ATOM 1724 O ALA B 8 0.640 -81.938 -27.156 1.00 69.38 O
ATOM 1725 N ALA B 9 0.899 -82.750 -29.219 1.00 69.19 N
ATOM 1726 CA ALA B 9 1.085 -81.438 -29.781 1.00 69.19 C
ATOM 1727 C ALA B 9 -0.178 -80.562 -29.625 1.00 69.19 C
ATOM 1728 CB ALA B 9 1.479 -81.500 -31.250 1.00 69.19 C
ATOM 1729 O ALA B 9 -0.104 -79.375 -29.297 1.00 69.19 O
ATOM 1730 N ALA B 10 -1.311 -81.188 -29.719 1.00 72.69 N
ATOM 1731 CA ALA B 10 -2.576 -80.438 -29.578 1.00 72.69 C
ATOM 1732 C ALA B 10 -2.787 -80.000 -28.141 1.00 72.69 C
ATOM 1733 CB ALA B 10 -3.740 -81.312 -30.031 1.00 72.69 C
ATOM 1734 O ALA B 10 -3.273 -78.875 -27.891 1.00 72.69 O
ATOM 1735 N ALA B 11 -2.377 -80.938 -27.219 1.00 73.06 N
ATOM 1736 CA ALA B 11 -2.539 -80.562 -25.812 1.00 73.06 C
ATOM 1737 C ALA B 11 -1.625 -79.375 -25.438 1.00 73.06 C
ATOM 1738 CB ALA B 11 -2.258 -81.750 -24.906 1.00 73.06 C
ATOM 1739 O ALA B 11 -2.041 -78.500 -24.734 1.00 73.06 O
ATOM 1740 N ILE B 12 -0.423 -79.438 -25.984 1.00 69.44 N
ATOM 1741 CA ILE B 12 0.541 -78.375 -25.688 1.00 69.44 C
ATOM 1742 C ILE B 12 0.101 -77.062 -26.344 1.00 69.44 C
ATOM 1743 CB ILE B 12 1.962 -78.750 -26.156 1.00 69.44 C
ATOM 1744 O ILE B 12 0.215 -76.000 -25.750 1.00 69.44 O
ATOM 1745 CG1 ILE B 12 2.494 -79.938 -25.328 1.00 69.44 C
ATOM 1746 CG2 ILE B 12 2.906 -77.562 -26.062 1.00 69.44 C
ATOM 1747 CD1 ILE B 12 3.818 -80.500 -25.828 1.00 69.44 C
ATOM 1748 N LEU B 13 -0.461 -77.250 -27.484 1.00 70.81 N
ATOM 1749 CA LEU B 13 -0.943 -76.062 -28.188 1.00 70.81 C
ATOM 1750 C LEU B 13 -2.113 -75.438 -27.438 1.00 70.81 C
ATOM 1751 CB LEU B 13 -1.364 -76.375 -29.609 1.00 70.81 C
ATOM 1752 O LEU B 13 -2.186 -74.188 -27.312 1.00 70.81 O
ATOM 1753 CG LEU B 13 -1.545 -75.250 -30.578 1.00 70.81 C
ATOM 1754 CD1 LEU B 13 -0.239 -74.938 -31.312 1.00 70.81 C
ATOM 1755 CD2 LEU B 13 -2.666 -75.500 -31.562 1.00 70.81 C
ATOM 1756 N ALA B 14 -2.957 -76.250 -26.922 1.00 73.69 N
ATOM 1757 CA ALA B 14 -4.117 -75.750 -26.219 1.00 73.69 C
ATOM 1758 C ALA B 14 -3.695 -75.000 -24.938 1.00 73.69 C
ATOM 1759 CB ALA B 14 -5.094 -76.875 -25.875 1.00 73.69 C
ATOM 1760 O ALA B 14 -4.230 -73.938 -24.625 1.00 73.69 O
ATOM 1761 N MET B 15 -2.750 -75.625 -24.266 1.00 69.12 N
ATOM 1762 CA MET B 15 -2.273 -75.000 -23.047 1.00 69.12 C
ATOM 1763 C MET B 15 -1.521 -73.688 -23.359 1.00 69.12 C
ATOM 1764 CB MET B 15 -1.374 -75.938 -22.250 1.00 69.12 C
ATOM 1765 O MET B 15 -1.650 -72.688 -22.641 1.00 69.12 O
ATOM 1766 CG MET B 15 -2.100 -76.688 -21.156 1.00 69.12 C
ATOM 1767 SD MET B 15 -0.994 -77.875 -20.250 1.00 69.12 S
ATOM 1768 CE MET B 15 -2.191 -79.125 -19.750 1.00 69.12 C
ATOM 1769 N GLY B 16 -0.785 -73.688 -24.359 1.00 68.44 N
ATOM 1770 CA GLY B 16 -0.045 -72.500 -24.750 1.00 68.44 C
ATOM 1771 C GLY B 16 -0.941 -71.375 -25.203 1.00 68.44 C
ATOM 1772 O GLY B 16 -0.731 -70.188 -24.828 1.00 68.44 O
ATOM 1773 N ILE B 17 -2.062 -71.750 -25.906 1.00 73.06 N
ATOM 1774 CA ILE B 17 -2.984 -70.750 -26.438 1.00 73.06 C
ATOM 1775 C ILE B 17 -3.713 -70.062 -25.281 1.00 73.06 C
ATOM 1776 CB ILE B 17 -4.000 -71.375 -27.406 1.00 73.06 C
ATOM 1777 O ILE B 17 -3.961 -68.812 -25.328 1.00 73.06 O
ATOM 1778 CG1 ILE B 17 -3.297 -71.812 -28.703 1.00 73.06 C
ATOM 1779 CG2 ILE B 17 -5.129 -70.375 -27.734 1.00 73.06 C
ATOM 1780 CD1 ILE B 17 -4.203 -72.562 -29.672 1.00 73.06 C
ATOM 1781 N SER B 18 -3.953 -70.750 -24.203 1.00 71.12 N
ATOM 1782 CA SER B 18 -4.617 -70.125 -23.062 1.00 71.12 C
ATOM 1783 C SER B 18 -3.729 -69.125 -22.406 1.00 71.12 C
ATOM 1784 CB SER B 18 -5.008 -71.188 -22.047 1.00 71.12 C
ATOM 1785 O SER B 18 -4.207 -68.062 -21.984 1.00 71.12 O
ATOM 1786 OG SER B 18 -5.652 -70.625 -20.922 1.00 71.12 O
ATOM 1787 N GLY B 19 -2.475 -69.312 -22.297 1.00 67.62 N
ATOM 1788 CA GLY B 19 -1.548 -68.375 -21.766 1.00 67.62 C
ATOM 1789 C GLY B 19 -1.394 -67.125 -22.641 1.00 67.62 C
ATOM 1790 O GLY B 19 -1.385 -66.000 -22.141 1.00 67.62 O
ATOM 1791 N VAL B 20 -1.330 -67.312 -23.922 1.00 72.88 N
ATOM 1792 CA VAL B 20 -1.166 -66.250 -24.875 1.00 72.88 C
ATOM 1793 C VAL B 20 -2.414 -65.375 -24.859 1.00 72.88 C
ATOM 1794 CB VAL B 20 -0.888 -66.750 -26.297 1.00 72.88 C
ATOM 1795 O VAL B 20 -2.316 -64.125 -24.797 1.00 72.88 O
ATOM 1796 CG1 VAL B 20 -1.020 -65.625 -27.328 1.00 72.88 C
ATOM 1797 CG2 VAL B 20 0.500 -67.375 -26.375 1.00 72.88 C
ATOM 1798 N PHE B 21 -3.576 -65.875 -24.750 1.00 75.69 N
ATOM 1799 CA PHE B 21 -4.812 -65.125 -24.750 1.00 75.69 C
ATOM 1800 C PHE B 21 -4.977 -64.375 -23.422 1.00 75.69 C
ATOM 1801 CB PHE B 21 -6.020 -66.062 -24.984 1.00 75.69 C
ATOM 1802 O PHE B 21 -5.496 -63.281 -23.406 1.00 75.69 O
ATOM 1803 CG PHE B 21 -6.340 -66.250 -26.438 1.00 75.69 C
ATOM 1804 CD1 PHE B 21 -6.883 -65.250 -27.203 1.00 75.69 C
ATOM 1805 CD2 PHE B 21 -6.102 -67.500 -27.047 1.00 75.69 C
ATOM 1806 CE1 PHE B 21 -7.180 -65.438 -28.547 1.00 75.69 C
ATOM 1807 CE2 PHE B 21 -6.395 -67.688 -28.391 1.00 75.69 C
ATOM 1808 CZ PHE B 21 -6.938 -66.625 -29.141 1.00 75.69 C
ATOM 1809 N GLY B 22 -4.512 -65.000 -22.328 1.00 72.31 N
ATOM 1810 CA GLY B 22 -4.523 -64.312 -21.062 1.00 72.31 C
ATOM 1811 C GLY B 22 -3.668 -63.031 -21.062 1.00 72.31 C
ATOM 1812 O GLY B 22 -4.074 -62.000 -20.547 1.00 72.31 O
ATOM 1813 N GLY B 23 -2.484 -63.031 -21.641 1.00 72.06 N
ATOM 1814 CA GLY B 23 -1.626 -61.875 -21.750 1.00 72.06 C
ATOM 1815 C GLY B 23 -2.213 -60.781 -22.625 1.00 72.06 C
ATOM 1816 O GLY B 23 -2.115 -59.594 -22.312 1.00 72.06 O
ATOM 1817 N LEU B 24 -2.908 -61.188 -23.672 1.00 78.00 N
ATOM 1818 CA LEU B 24 -3.496 -60.188 -24.578 1.00 78.00 C
ATOM 1819 C LEU B 24 -4.703 -59.531 -23.938 1.00 78.00 C
ATOM 1820 CB LEU B 24 -3.906 -60.844 -25.891 1.00 78.00 C
ATOM 1821 O LEU B 24 -4.938 -58.312 -24.141 1.00 78.00 O
ATOM 1822 CG LEU B 24 -2.768 -61.250 -26.828 1.00 78.00 C
ATOM 1823 CD1 LEU B 24 -3.297 -62.125 -27.969 1.00 78.00 C
ATOM 1824 CD2 LEU B 24 -2.068 -60.031 -27.391 1.00 78.00 C
ATOM 1825 N ILE B 25 -5.410 -60.250 -23.109 1.00 78.75 N
ATOM 1826 CA ILE B 25 -6.531 -59.656 -22.391 1.00 78.75 C
ATOM 1827 C ILE B 25 -6.012 -58.656 -21.359 1.00 78.75 C
ATOM 1828 CB ILE B 25 -7.395 -60.719 -21.688 1.00 78.75 C
ATOM 1829 O ILE B 25 -6.586 -57.562 -21.188 1.00 78.75 O
ATOM 1830 CG1 ILE B 25 -8.109 -61.594 -22.734 1.00 78.75 C
ATOM 1831 CG2 ILE B 25 -8.398 -60.094 -20.734 1.00 78.75 C
ATOM 1832 CD1 ILE B 25 -8.828 -62.812 -22.156 1.00 78.75 C
ATOM 1833 N PHE B 26 -4.934 -58.938 -20.781 1.00 74.56 N
ATOM 1834 CA PHE B 26 -4.320 -58.031 -19.828 1.00 74.56 C
ATOM 1835 C PHE B 26 -3.859 -56.750 -20.531 1.00 74.56 C
ATOM 1836 CB PHE B 26 -3.141 -58.688 -19.125 1.00 74.56 C
ATOM 1837 O PHE B 26 -4.078 -55.656 -20.016 1.00 74.56 O
ATOM 1838 CG PHE B 26 -2.447 -57.812 -18.125 1.00 74.56 C
ATOM 1839 CD1 PHE B 26 -1.234 -57.219 -18.438 1.00 74.56 C
ATOM 1840 CD2 PHE B 26 -3.008 -57.594 -16.875 1.00 74.56 C
ATOM 1841 CE1 PHE B 26 -0.590 -56.375 -17.516 1.00 74.56 C
ATOM 1842 CE2 PHE B 26 -2.369 -56.750 -15.953 1.00 74.56 C
ATOM 1843 CZ PHE B 26 -1.160 -56.156 -16.281 1.00 74.56 C
ATOM 1844 N ALA B 27 -3.252 -56.875 -21.656 1.00 78.75 N
ATOM 1845 CA ALA B 27 -2.805 -55.719 -22.422 1.00 78.75 C
ATOM 1846 C ALA B 27 -3.986 -54.844 -22.828 1.00 78.75 C
ATOM 1847 CB ALA B 27 -2.006 -56.125 -23.641 1.00 78.75 C
ATOM 1848 O ALA B 27 -3.916 -53.594 -22.766 1.00 78.75 O
ATOM 1849 N SER B 28 -5.059 -55.406 -23.250 1.00 83.25 N
ATOM 1850 CA SER B 28 -6.246 -54.625 -23.656 1.00 83.25 C
ATOM 1851 C SER B 28 -6.867 -53.938 -22.453 1.00 83.25 C
ATOM 1852 CB SER B 28 -7.277 -55.562 -24.297 1.00 83.25 C
ATOM 1853 O SER B 28 -7.355 -52.812 -22.578 1.00 83.25 O
ATOM 1854 OG SER B 28 -8.586 -55.219 -23.875 1.00 83.25 O
ATOM 1855 N GLN B 29 -6.789 -54.594 -21.312 1.00 83.19 N
ATOM 1856 CA GLN B 29 -7.312 -53.969 -20.109 1.00 83.19 C
ATOM 1857 C GLN B 29 -6.469 -52.750 -19.703 1.00 83.19 C
ATOM 1858 CB GLN B 29 -7.379 -54.969 -18.953 1.00 83.19 C
ATOM 1859 O GLN B 29 -6.996 -51.750 -19.234 1.00 83.19 O
ATOM 1860 CG GLN B 29 -8.477 -56.000 -19.109 1.00 83.19 C
ATOM 1861 CD GLN B 29 -8.492 -57.000 -17.969 1.00 83.19 C
ATOM 1862 NE2 GLN B 29 -9.516 -57.844 -17.953 1.00 83.19 N
ATOM 1863 OE1 GLN B 29 -7.590 -57.031 -17.125 1.00 83.19 O
ATOM 1864 N GLN B 30 -5.184 -52.812 -19.906 1.00 79.75 N
ATOM 1865 CA GLN B 30 -4.312 -51.688 -19.594 1.00 79.75 C
ATOM 1866 C GLN B 30 -4.629 -50.500 -20.484 1.00 79.75 C
ATOM 1867 CB GLN B 30 -2.844 -52.094 -19.750 1.00 79.75 C
ATOM 1868 O GLN B 30 -4.676 -49.344 -20.016 1.00 79.75 O
ATOM 1869 CG GLN B 30 -2.334 -53.000 -18.641 1.00 79.75 C
ATOM 1870 CD GLN B 30 -0.865 -53.344 -18.797 1.00 79.75 C
ATOM 1871 NE2 GLN B 30 -0.275 -53.906 -17.734 1.00 79.75 N
ATOM 1872 OE1 GLN B 30 -0.266 -53.094 -19.844 1.00 79.75 O
ATOM 1873 N ASN B 31 -4.871 -50.656 -21.734 1.00 83.31 N
ATOM 1874 CA ASN B 31 -5.227 -49.594 -22.656 1.00 83.31 C
ATOM 1875 C ASN B 31 -6.586 -48.969 -22.312 1.00 83.31 C
ATOM 1876 CB ASN B 31 -5.223 -50.094 -24.094 1.00 83.31 C
ATOM 1877 O ASN B 31 -6.750 -47.750 -22.344 1.00 83.31 O
ATOM 1878 CG ASN B 31 -3.891 -49.875 -24.781 1.00 83.31 C
ATOM 1879 ND2 ASN B 31 -3.748 -50.438 -25.984 1.00 83.31 N
ATOM 1880 OD1 ASN B 31 -2.998 -49.219 -24.250 1.00 83.31 O
ATOM 1881 N ALA B 32 -7.477 -49.844 -22.000 1.00 87.56 N
ATOM 1882 CA ALA B 32 -8.797 -49.344 -21.609 1.00 87.56 C
ATOM 1883 C ALA B 32 -8.727 -48.531 -20.312 1.00 87.56 C
ATOM 1884 CB ALA B 32 -9.781 -50.500 -21.469 1.00 87.56 C
ATOM 1885 O ALA B 32 -9.406 -47.531 -20.172 1.00 87.56 O
ATOM 1886 N ALA B 33 -7.895 -49.031 -19.391 1.00 85.06 N
ATOM 1887 CA ALA B 33 -7.719 -48.312 -18.141 1.00 85.06 C
ATOM 1888 C ALA B 33 -7.090 -46.938 -18.391 1.00 85.06 C
ATOM 1889 CB ALA B 33 -6.867 -49.125 -17.172 1.00 85.06 C
ATOM 1890 O ALA B 33 -7.477 -45.938 -17.781 1.00 85.06 O
ATOM 1891 N ALA B 34 -6.129 -46.844 -19.297 1.00 85.81 N
ATOM 1892 CA ALA B 34 -5.488 -45.562 -19.625 1.00 85.81 C
ATOM 1893 C ALA B 34 -6.492 -44.594 -20.234 1.00 85.81 C
ATOM 1894 CB ALA B 34 -4.316 -45.781 -20.578 1.00 85.81 C
ATOM 1895 O ALA B 34 -6.492 -43.406 -19.906 1.00 85.81 O
ATOM 1896 N ASN B 35 -7.316 -45.000 -21.094 1.00 88.50 N
ATOM 1897 CA ASN B 35 -8.336 -44.156 -21.688 1.00 88.50 C
ATOM 1898 C ASN B 35 -9.336 -43.656 -20.656 1.00 88.50 C
ATOM 1899 CB ASN B 35 -9.062 -44.906 -22.812 1.00 88.50 C
ATOM 1900 O ASN B 35 -9.625 -42.469 -20.594 1.00 88.50 O
ATOM 1901 CG ASN B 35 -10.008 -44.031 -23.594 1.00 88.50 C
ATOM 1902 ND2 ASN B 35 -10.969 -44.625 -24.281 1.00 88.50 N
ATOM 1903 OD1 ASN B 35 -9.883 -42.812 -23.594 1.00 88.50 O
ATOM 1904 N ARG B 36 -9.797 -44.531 -19.812 1.00 91.25 N
ATOM 1905 CA ARG B 36 -10.773 -44.156 -18.797 1.00 91.25 C
ATOM 1906 C ARG B 36 -10.164 -43.188 -17.781 1.00 91.25 C
ATOM 1907 CB ARG B 36 -11.336 -45.406 -18.094 1.00 91.25 C
ATOM 1908 O ARG B 36 -10.836 -42.281 -17.297 1.00 91.25 O
ATOM 1909 CG ARG B 36 -12.250 -46.250 -18.953 1.00 91.25 C
ATOM 1910 CD ARG B 36 -12.828 -47.406 -18.188 1.00 91.25 C
ATOM 1911 NE ARG B 36 -13.609 -48.281 -19.047 1.00 91.25 N
ATOM 1912 NH1 ARG B 36 -13.711 -50.031 -17.531 1.00 91.25 N
ATOM 1913 NH2 ARG B 36 -14.727 -50.219 -19.578 1.00 91.25 N
ATOM 1914 CZ ARG B 36 -14.016 -49.531 -18.719 1.00 91.25 C
ATOM 1915 N LEU B 37 -8.914 -43.469 -17.453 1.00 89.50 N
ATOM 1916 CA LEU B 37 -8.234 -42.562 -16.531 1.00 89.50 C
ATOM 1917 C LEU B 37 -8.141 -41.156 -17.109 1.00 89.50 C
ATOM 1918 CB LEU B 37 -6.836 -43.094 -16.203 1.00 89.50 C
ATOM 1919 O LEU B 37 -8.391 -40.188 -16.422 1.00 89.50 O
ATOM 1920 CG LEU B 37 -6.117 -42.406 -15.031 1.00 89.50 C
ATOM 1921 CD1 LEU B 37 -6.801 -42.781 -13.719 1.00 89.50 C
ATOM 1922 CD2 LEU B 37 -4.648 -42.812 -15.008 1.00 89.50 C
ATOM 1923 N SER B 38 -7.777 -41.000 -18.359 1.00 88.69 N
ATOM 1924 CA SER B 38 -7.684 -39.719 -19.000 1.00 88.69 C
ATOM 1925 C SER B 38 -9.047 -39.031 -19.062 1.00 88.69 C
ATOM 1926 CB SER B 38 -7.121 -39.844 -20.422 1.00 88.69 C
ATOM 1927 O SER B 38 -9.148 -37.812 -18.797 1.00 88.69 O
ATOM 1928 OG SER B 38 -5.785 -40.312 -20.375 1.00 88.69 O
ATOM 1929 N GLN B 39 -10.070 -39.750 -19.359 1.00 93.00 N
ATOM 1930 CA GLN B 39 -11.414 -39.188 -19.406 1.00 93.00 C
ATOM 1931 C GLN B 39 -11.898 -38.781 -18.016 1.00 93.00 C
ATOM 1932 CB GLN B 39 -12.398 -40.188 -20.031 1.00 93.00 C
ATOM 1933 O GLN B 39 -12.508 -37.719 -17.844 1.00 93.00 O
ATOM 1934 CG GLN B 39 -12.180 -40.375 -21.531 1.00 93.00 C
ATOM 1935 CD GLN B 39 -13.062 -41.500 -22.094 1.00 93.00 C
ATOM 1936 NE2 GLN B 39 -13.172 -41.531 -23.422 1.00 93.00 N
ATOM 1937 OE1 GLN B 39 -13.633 -42.281 -21.344 1.00 93.00 O
ATOM 1938 N ALA B 40 -11.586 -39.625 -17.016 1.00 94.19 N
ATOM 1939 CA ALA B 40 -11.984 -39.312 -15.648 1.00 94.19 C
ATOM 1940 C ALA B 40 -11.336 -38.031 -15.164 1.00 94.19 C
ATOM 1941 CB ALA B 40 -11.617 -40.469 -14.719 1.00 94.19 C
ATOM 1942 O ALA B 40 -11.977 -37.219 -14.492 1.00 94.19 O
ATOM 1943 N SER B 41 -10.094 -37.875 -15.531 1.00 92.88 N
ATOM 1944 CA SER B 41 -9.414 -36.625 -15.148 1.00 92.88 C
ATOM 1945 C SER B 41 -10.039 -35.406 -15.836 1.00 92.88 C
ATOM 1946 CB SER B 41 -7.926 -36.719 -15.500 1.00 92.88 C
ATOM 1947 O SER B 41 -10.195 -34.344 -15.219 1.00 92.88 O
ATOM 1948 OG SER B 41 -7.246 -35.531 -15.062 1.00 92.88 O
ATOM 1949 N ALA B 42 -10.383 -35.531 -17.016 1.00 93.75 N
ATOM 1950 CA ALA B 42 -11.047 -34.438 -17.750 1.00 93.75 C
ATOM 1951 C ALA B 42 -12.398 -34.094 -17.125 1.00 93.75 C
ATOM 1952 CB ALA B 42 -11.219 -34.812 -19.219 1.00 93.75 C
ATOM 1953 O ALA B 42 -12.750 -32.938 -16.969 1.00 93.75 O
ATOM 1954 N ILE B 43 -13.125 -35.125 -16.734 1.00 94.75 N
ATOM 1955 CA ILE B 43 -14.422 -34.906 -16.094 1.00 94.75 C
ATOM 1956 C ILE B 43 -14.227 -34.219 -14.742 1.00 94.75 C
ATOM 1957 CB ILE B 43 -15.172 -36.250 -15.891 1.00 94.75 C
ATOM 1958 O ILE B 43 -14.984 -33.312 -14.391 1.00 94.75 O
ATOM 1959 CG1 ILE B 43 -15.531 -36.875 -17.250 1.00 94.75 C
ATOM 1960 CG2 ILE B 43 -16.422 -36.062 -15.031 1.00 94.75 C
ATOM 1961 CD1 ILE B 43 -16.000 -38.312 -17.172 1.00 94.75 C
ATOM 1962 N ALA B 44 -13.211 -34.656 -14.047 1.00 95.38 N
ATOM 1963 CA ALA B 44 -12.922 -34.000 -12.766 1.00 95.38 C
ATOM 1964 C ALA B 44 -12.633 -32.500 -12.961 1.00 95.38 C
ATOM 1965 CB ALA B 44 -11.742 -34.688 -12.078 1.00 95.38 C
ATOM 1966 O ALA B 44 -13.086 -31.672 -12.172 1.00 95.38 O
ATOM 1967 N SER B 45 -11.930 -32.188 -14.008 1.00 93.81 N
ATOM 1968 CA SER B 45 -11.648 -30.797 -14.297 1.00 93.81 C
ATOM 1969 C SER B 45 -12.922 -30.031 -14.656 1.00 93.81 C
ATOM 1970 CB SER B 45 -10.633 -30.672 -15.438 1.00 93.81 C
ATOM 1971 O SER B 45 -13.070 -28.859 -14.297 1.00 93.81 O
ATOM 1972 OG SER B 45 -9.375 -31.203 -15.055 1.00 93.81 O
ATOM 1973 N GLN B 46 -13.805 -30.641 -15.297 1.00 93.38 N
ATOM 1974 CA GLN B 46 -15.086 -30.016 -15.625 1.00 93.38 C
ATOM 1975 C GLN B 46 -15.883 -29.703 -14.359 1.00 93.38 C
ATOM 1976 CB GLN B 46 -15.898 -30.938 -16.547 1.00 93.38 C
ATOM 1977 O GLN B 46 -16.422 -28.609 -14.211 1.00 93.38 O
ATOM 1978 CG GLN B 46 -15.430 -30.922 -17.984 1.00 93.38 C
ATOM 1979 CD GLN B 46 -16.281 -31.797 -18.891 1.00 93.38 C
ATOM 1980 NE2 GLN B 46 -16.250 -31.516 -20.188 1.00 93.38 N
ATOM 1981 OE1 GLN B 46 -16.969 -32.719 -18.422 1.00 93.38 O
ATOM 1982 N VAL B 47 -15.891 -30.672 -13.484 1.00 95.25 N
ATOM 1983 CA VAL B 47 -16.625 -30.500 -12.242 1.00 95.25 C
ATOM 1984 C VAL B 47 -15.984 -29.391 -11.406 1.00 95.25 C
ATOM 1985 CB VAL B 47 -16.703 -31.797 -11.422 1.00 95.25 C
ATOM 1986 O VAL B 47 -16.672 -28.531 -10.859 1.00 95.25 O
ATOM 1987 CG1 VAL B 47 -17.391 -31.562 -10.078 1.00 95.25 C
ATOM 1988 CG2 VAL B 47 -17.438 -32.875 -12.211 1.00 95.25 C
ATOM 1989 N ARG B 48 -14.711 -29.391 -11.375 1.00 93.94 N
ATOM 1990 CA ARG B 48 -14.000 -28.359 -10.633 1.00 93.94 C
ATOM 1991 C ARG B 48 -14.312 -26.969 -11.188 1.00 93.94 C
ATOM 1992 CB ARG B 48 -12.484 -28.609 -10.680 1.00 93.94 C
ATOM 1993 O ARG B 48 -14.617 -26.047 -10.422 1.00 93.94 O
ATOM 1994 CG ARG B 48 -11.688 -27.719 -9.750 1.00 93.94 C
ATOM 1995 CD ARG B 48 -10.203 -28.062 -9.766 1.00 93.94 C
ATOM 1996 NE ARG B 48 -9.625 -27.891 -11.094 1.00 93.94 N
ATOM 1997 NH1 ARG B 48 -8.445 -25.969 -10.555 1.00 93.94 N
ATOM 1998 NH2 ARG B 48 -8.328 -26.828 -12.672 1.00 93.94 N
ATOM 1999 CZ ARG B 48 -8.797 -26.906 -11.438 1.00 93.94 C
[truncated: 17,665 more rows]
